# Supplementary material for: A full belly counsels well: More stabilisation with more responsibility
Source: PLoS One. 2026 Mar 6;21(3):e0344283. doi: 10.1371/journal.pone.0344283 (PMC12965613; doi:10.1371/journal.pone.0344283)
Supplement: S1 File — (XLSX) [file pone.0344283.s001.xlsx]

## Sheet: Sheet1
id	year	Industry3	ESG_grade	SuppSt	Cust_stale	Pollute_2	SOE	Size	ATO	Quick	REC	INV	FIXED
4	2013	C27	4	0.4	0.871125	1	0	19.3051	0.334591	1.23478	0.0155305	0.337998	0.16966
4	2014	C27	3	0.4	0.10036	1	0	19.6394	0.277753	0.466113	0.0081059	0.573807	0.111804
4	2015	C27	3	0.4	0.619839	1	0	19.8037	0.326897	0.376157	0.0043306	0.626015	0.094771
4	2016	C27	2	0.2	0.467801	1	0	19.2259	0.924405	3.46974	0.0076267	0.0307956	0.149588
4	2017	C27	3	0.2	0.384447	1	0	19.4096	0.562797	1.85789	0.035175	0.0551913	0.11613
7	2015	H	2	0.6	0.459299	0	0	19.9901	0.170434	2.53475	0.0645956	0.0321198	0.149913
7	2016	H	2	0	0	0	0	20.0585	0.0781324	3.16295	0.0042442	0.0290209	0.134249
7	2022	K	3	0.6	0.97401	0		19.6853	0.561785	1.61266	0.0481023	0.0920176	0.130917
9	2013	S	4	0.4	0.706125	0	0	23.3342	0.310272	0.517528	0.0585527	0.416485	0.116107
9	2014	S	4	0.2	0.907301	0	0	23.4128	0.304297	0.651745	0.0525196	0.416864	0.112365
10	2015	E	2	0.4	0.808303	0	0	22.3646	0.320923	0.89071	0.0771135	0.278469	0.0110846
10	2016	E	2	0	0.338658	0	0	22.3029	0.21038	0.566797	0.0812231	0.370824	0.0143739
10	2017	E	1	0.8	0.192932	0	0	21.8563	0.190461	0.509508	0.0922883	0.607982	0.0202226
10	2018	E	2	0.2	0	0	0	21.9091	0.108306	0.531122	0.284749	0.376904	0.0217
10	2021	E	1	0.2	0.113773	0	0	22.2466	0.432245	0.983494	0.591895	0.0382264	0.0040145
10	2022	E	3	0.2	0.338207	0	0	22.0105	0.14934	0.996781	0.512589	0.0312396	0.0038229
20	2013	C39	3	0.6	0.542932	0	0	20.4104	0.887224	1.34631	0.22189	0.064428	0.267372
20	2014	C39	2	0.6	0.95165	0	0	20.8741	0.733693	2.9211	0.09669	0.026558	0.160344
21	2013	C39	5	1	0	0	1	23.3426	1.25812	1.19498	0.133841	0.0385404	0.0892309
21	2014	C39	5	1	0.950796	0	1	23.394	1.16721	1.16393	0.153276	0.0481939	0.0968815
21	2015	C39	6	1	0.920543	0	1	23.3861	1.06724	1.07303	0.113205	0.0580045	0.147513
21	2016	C39	6	1	0.445667	0	1	23.1843	1.15673	1.00353	0.191347	0.087043	0.216667
23	2014	C30	3	0.4	0.282852	0	0	21.1112	0.775018	0.855503	0.414981	0.289001	0.0834965
23	2015	C30	3	0.6	0.255704	0	0	21.1717	0.682796	0.834017	0.441236	0.305417	0.0756032
23	2016	C30	1	0.4	0.734795	0	0	21.138	0.655855	0.981015	0.424339	0.260363	0.0594836
23	2017	C30	2	0.6	0.731285	0	0	21.3919	0.709368	0.844604	0.366779	0.256464	0.0708047
23	2018	C30	3	0.6	0	0	0	21.565	0.754347	0.860217	0.386514	0.225986	0.0612637
23	2019	C30	2	0.4	0.618456	0	0	21.6473	0.756435	0.940121	0.403144	0.127458	0.0696193
23	2020	C30	2	0.2	0.640312	0	0	21.5683	0.735714	1.01052	0.383684	0.0967433	0.0631956
23	2021	C30	3	0.2	0.800364	0	0	21.4956	0.658763	1.04499	0.355848	0.0595638	0.0651866
23	2022	C30	3	0.4	0.149413	0	0	21.1382	0.197352	0.89934	0.330903	0.0783697	0.0547266
25	2016	F	3	0.6	0.4633	0	1	20.8964	0.275052	1.34173	9.57e-05	0.0092842	0.108685
25	2017	F	4	0.4	0.854806	0	1	21.0621	0.267897	1.27824	0.0315077	0.0090117	0.0857233
26	2016	F	5	0.8	0.165939	0	1	22.1108	0.725647	0.550541	0.076574	0.498664	0.152614
26	2017	F	5	0.8	0.694808	0	1	21.9986	0.882254	0.591956	0.0911379	0.508557	0.146293
26	2018	F	4	0.8	0.842593	0	1	22.0041	0.947269	0.661535	0.102938	0.495127	0.118246
27	2016	D	4	0.4	1	1	1	24.8319	0.190333	0.648413	0.0586318	0.0249714	0.334792
27	2017	D	4	0.6	0.777514	1	1	25.0701	0.22515	0.661678	0.0604682	0.0180791	0.393987
27	2018	D	5	0.8	0.88456	1	1	25.1668	0.228304	0.873026	0.0679286	0.0151941	0.407192
27	2019	D	6	1	0.954037	1	1	25.2888	0.229786	0.559453	0.069557	0.0098219	0.371899
27	2020	D	6	0.6	0.0458476	1	1	25.46	0.194643	0.898397	0.0595899	0.0079333	0.309359
27	2021	D	6	0.4	0.945813	1	1	25.6023	0.257113	0.912406	0.0780996	0.0119642	0.437597
27	2022	D	3	0.6	1	1	1	25.6739	0.275134	0.971455	0.0913201	0.0110589	0.419748
30	2014	C36	3	0.8	1	0	1	22.7072	0.696732	1.38469	0.141737	0.0813471	0.18929
30	2015	C36	3	0.4	0.85626	0	1	22.8133	0.564128	1.63272	0.148138	0.0707319	0.219005
30	2016	C36	3	0.4	0.860999	0	1	22.9286	0.682692	1.49117	0.145713	0.071745	0.190878
30	2017	C36	3	0.8	0.922612	0	1	23.0616	0.740149	1.48726	0.154052	0.0611635	0.171109
30	2018	C36	3	0.6	1	0	1	23.1813	0.712362	1.38729	0.147208	0.0603536	0.190678
30	2019	C36	3	0.6	0.940388	0	1	23.2821	0.818105	1.29137	0.143279	0.0724729	0.181549
30	2020	C36	3	0.8	0.91673	0	1	23.3947	0.81173	1.32555	0.102208	0.071974	0.170371
30	2021	C36	3	0.6	1	0	1	23.422	0.874976	1.2474	0.131262	0.0768803	0.201325
30	2022	C36	4	0.4	0.934176	0	1	23.4484	0.834697	1.11291	0.143684	0.0877344	0.192162
32	2013	C39	5	0.6	0.129878	0	1	21.1297	1.01799	1.37117	0.055758	0.214095	0.0440467
32	2014	C39	5	0.8	0.186534	0	1	21.741	1.43889	1.4267	0.305604	0.120362	0.0417097
32	2015	F	4	0.4	0.118475	0	1	21.4774	0.805312	2.04304	0.0929935	0.148972	0.0418708
32	2016	F	5	0.4	0.631122	0	1	21.3939	0.973894	2.87259	0.119751	0.143701	0.0530868
32	2017	F	5	0.4	0.645375	0	1	21.3794	0.886517	3.79104	0.0854871	0.0629063	0.0437886
34	2013	S	5	0.2	0.485853	0	0	19.751	1.86461	0.833359	0.0377076	0.135744	0.14502
34	2014	S	5	0.2	0.403574	0	0	19.9504	1.21221	0.55765	0.0496381	0.209178	0.127216
34	2015	S	5	0.4	0.500363	0	0	19.9203	1.00709	0.937891	0.0517053	0.221392	0.124532
35	2015	N	5	0.2	0	0	0	22.2047	0.215191	0.624596	0.0323609	0.0159041	0.162701
35	2016	N	5	0.6	0.86699	0	0	22.5148	0.188603	0.318008	0.0280241	0.0173931	0.172554
35	2017	N	5	0.6	0.866943	0	0	22.8189	0.228161	0.713555	0.0398153	0.0158084	0.132199
35	2018	N	5	0.4	0.457374	0	0	22.899	0.218061	0.402045	0.051971	0.0129634	0.150389
35	2019	N	5	0.4	0	0	0	24.5797	0.662573	0.860467	0.120962	0.0134066	0.158641
35	2020	N	5	0.6	0.1327	0	0	24.6428	0.447761	0.783042	0.118184	0.0150903	0.161176
35	2021	N	5	0.6	0.531107	0	0	23.9219	0.550038	1.11172	0.0507373	0.0202313	0.0817639
37	2017	D	3	0.2	1	1	1	21.7824	0.564543	1.52775	0.0393056	0.0269904	0.49262
37	2018	D	3	0.6	0.985631	1	1	21.9194	0.608933	1.35032	0.0400436	0.0377238	0.425034
37	2019	D	3	0.6	1	1	1	21.8924	0.374656	1.46721	0.055339	0.0387314	0.42919
37	2020	D	3	0.6	1	1	1	21.8288	0.315782	2.23949	0.028235	0.0331848	0.306454
37	2021	D	4	0.4	0.995097	1	1	21.7493	0.260608	1.64114	0.0263835	0.0317208	0.230558
37	2022	D	4	0.4	0.991468	1	1	21.6812	0.257302	1.3846	0.052119	0.0327215	0.226877
39	2013	C33	5	0.8	0.295987	0	1	25.0083	0.853615	0.792293	0.138646	0.219825	0.186046
39	2014	C33	3	0.6	0	0	1	25.1981	0.873799	0.666966	0.130793	0.191093	0.217042
39	2015	C33	5	0.8	0	0	1	25.3939	0.603331	0.601914	0.0999132	0.153767	0.20464
39	2016	C33	5	0.2	0	0	1	25.5485	0.441802	0.791654	0.0924937	0.139707	0.176843
39	2017	C33	4	0.4	0.412215	0	1	25.5954	0.597917	0.791597	0.125545	0.147455	0.175653
39	2018	C33	5	0.6	0	0	1	25.7914	0.645951	0.753147	0.112635	0.172046	0.145948
45	2013	F	3	0.4	0.306388	0	1	21.7712	0.478021	5.67679	0.0485392	0.0714684	0.307966
48	2013	C13	2	0.6	0.841721	0	0	21.0089	1.23141	0.415665	0.0225513	0.230319	0.289626
48	2014	C13	2	0.2	0.669669	0	0	21.4078	1.29435	0.605055	0.0222498	0.241288	0.183497
48	2015	C13	2	0.4	0.826259	0	0	21.3864	1.17338	0.903605	0.0206132	0.106339	0.174782
48	2016	C13	3	0.6	0.67095	0	0	21.3961	0.800521	0.362544	0.0236522	0.364362	0.179901
48	2017	C13	3	0.2	0.333976	0	0	22.0855	0.528472	0.539371	0.0113771	0.409616	0.15967
48	2019	C13	1	0	0.491363	0	0	22.5907	0.84409	0.709542	0.0062353	0.384894	0.0781497
50	2013	C39	4	0.4	0.680621	0	1	22.7998	0.5728	0.806099	0.118321	0.0644555	0.499792
58	2009	L	3	0	0	0	1	21.0304	0.197147	2.33242	0.0133363	0.0043299	0.139403
58	2010	L	3	0.6	0.846507	0	1	21.106	0.27772	2.34103	0.0170655	0.0028684	0.0401577
58	2011	L	4	0.2	0	0	1	21.2382	0.278257	2.75398	0.0061979	0.0003786	0.0274423
58	2012	L	4	0.4	0.699261	0	1	21.2776	0.271687	2.50207	0.0061713	0.0015598	0.0247984
58	2013	L	3	0.6	0.849565	0	1	21.4817	0.308263	1.5579	0.0955934	0.0459033	0.0196149
58	2014	L	4	0.2	0.853557	0	1	21.7015	0.28421	1.0835	0.0698819	0.104628	0.0155687
58	2015	L	4	0.4	0.719334	0	1	21.6844	0.281183	1.01025	0.0375622	0.172416	0.0143515
58	2016	L	4	0.4	0.924613	0	1	21.6587	0.260466	0.854681	0.0199627	0.236277	0.0153758
58	2017	L	3	0.2	0.286268	0	1	22.6681	0.415331	0.481328	0.0088571	0.507838	0.0089244
58	2022	L	4	0.6	0.346116	0	1	22.3945	0.333994	0.796304	0.0593135	0.319898	0.0488493
59	2013	C25	5	0	0.189633	1	1	24.0712	1.35816	0.252898	0.0004356	0.161502	0.589841
59	2014	C25	4	0.6	0.7083	1	1	24.2671	1.39416	0.33039	0.0053006	0.17549	0.509679
59	2016	C25	4	1	0.763384	1	1	24.1691	0.949699	0.451025	0.0055193	0.115495	0.457287
59	2017	C25	5	1	0.92108	1	1	24.1562	1.08163	0.519155	0.0120672	0.131074	0.451586
59	2018	C25	5	0.8	0.332217	1	1	24.2033	1.15668	1.29301	0.0084686	0.129628	0.416288
59	2019	C25	5	0.6	0.774945	1	1	24.1029	1.28141	1.05768	0.0045512	0.127496	0.476198
59	2020	C25	5	1	0.669413	1	1	24.0519	1.06315	1.34122	0.006827	0.101766	0.457726
59	2021	C25	5	1	0.561278	1	1	24.1926	1.28475	1.9212	0.0051364	0.138992	0.376748
59	2022	C25	4	1	0.557713	1	1	24.2086	1.51545	1.19467	0.0031645	0.156398	0.358592
61	2015	L	5	0.4	0.764047	0	1	23.504	0.116022	0.355373	0.0044226	0.0316113	0.176078
61	2016	L	5	0.4	0.472316	0	1	23.571	0.121033	0.386545	0.0045702	0.0241597	0.112332
61	2017	L	5	0	0.121204	0	1	23.6594	0.135556	0.439715	0.0030771	0.0276323	0.0866622
61	2018	L	5	0.2	0.761656	0	1	23.6677	0.121663	0.436389	0.0031252	0.0318163	0.101337
61	2019	L	5	0.2	0.117792	0	1	23.6988	0.147821	0.475808	0.0031529	0.0294885	0.103337
61	2020	L	5	0.4	0.183687	0	1	23.6888	0.162768	0.357375	0.0049405	0.0363681	0.102176
61	2021	L	6	0.2	0.821275	0	1	23.7519	0.204226	0.385911	0.006036	0.0438894	0.0972841
65	2013	E	4	0.4	0.741109	0	1	22.1052	0.824935	1.04893	0.176304	0.1428	0.0352911
65	2014	E	5	0.4	0.809851	0	1	22.3162	0.679535	1.07473	0.123444	0.0731531	0.028067
65	2015	E	4	0.4	0.377165	0	1	22.613	0.743021	1.20395	0.110799	0.0586287	0.0187088
65	2016	E	5	0.4	0.420213	0	1	23.2204	0.933822	1.12665	0.199141	0.0693755	0.0314801
65	2017	E	5	0.4	0.932878	0	1	23.1625	0.824133	1.36267	0.187318	0.0515995	0.0396558
65	2018	E	5	0.4	0.224412	0	1	23.1611	0.871261	1.44082	0.207597	0.0375566	0.0367389
65	2019	E	5	0	0.462988	0	1	23.4142	0.844479	1.27722	0.293179	0.0378931	0.0381106
65	2020	E	5	0.2	0	0	1	23.6181	0.78292	1.63713	0.174405	0.0368612	0.0437825
65	2021	E	5	0.2	0.630019	0	1	23.6856	0.697392	1.36169	0.196394	0.0512478	0.0983771
65	2022	E	4	0.2	0	0	1	23.818	0.64857	1.5074	0.164453	0.0424608	0.125692
68	2014	C39	2	0.2	0.372067	0	0	19.8575	0.132752	0.514684	0.156964	0.005585	0.487744
78	2012	F	4	0	0.767051	0	0	22.492	1.19976	0.837938	0.368991	0.120224	0.0736267
88	2018	G	5	0.4	0.46483	0	1	23.0563	0.0411629	2.2432	0.00309	5.51e-05	0.180984
88	2019	G	5	0.4	0.352784	0	1	23.1227	0.0556441	1.58771	0.0035616	0.0002652	0.193257
88	2020	G	4	0.8	0.913433	0	1	23.2967	0.0440313	2.26462	0.0023128	0.0002853	0.262346
88	2021	G	4	0.6	0.271885	0	1	23.3588	0.0502468	1.68912	0.0028972	0.0004564	0.255665
88	2022	G	4	0.2	0.335381	0	1	23.5203	0.0525667	2.93493	0.0047893	0.0007063	0.233011
89	2016	G	5	1	1	0	1	23.2474	0.248522	1.67153	0.0249101	0.0004376	0.613035
89	2017	G	5	0	1	0	1	23.2972	0.259471	2.00688	0.0292883	0.0004043	0.563877
89	2018	G	5	0.8	0.548304	0	1	23.3225	0.270921	2.22645	0.0284534	0.0004215	0.563256
89	2019	G	6	0.8	1	0	1	23.3639	0.27709	1.69916	0.037144	0.000441	0.52679
89	2020	G	5	0.4	0.787754	0	1	23.4391	0.205683	0.684953	0.03013	0.0005715	0.492451
89	2021	G	4	1	1	0	1	23.994	0.159508	1.10655	0.0207097	0.0002847	0.526022
89	2022	G	4	1	1	0	1	23.9472	0.103819	0.626915	0.0183344	0.0002297	0.527444
99	2013	G	4	0.8	0.962407	0	1	22.0687	0.322125	1.22272	0.0653417	0.0856389	0.639281
99	2014	G	4	1	0.765894	0	1	22.2172	0.322893	1.56669	0.0654156	0.0808777	0.599552
99	2018	G	3	1	1	0	1	22.4573	0.252704	1.93785	0.112529	0.0572195	0.487382
99	2019	G	3	0.6	0.817984	0	1	22.4917	0.27197	1.40753	0.115489	0.0546147	0.396082
99	2020	G	3	0.8	0.978457	0	1	22.4303	0.274017	2.85692	0.160473	0.0554219	0.41177
99	2021	G	3	0.6	0.979355	0	1	22.6129	0.277128	4.39663	0.125626	0.0414533	0.322841
99	2022	G	5	0.6	0.925446	0	1	22.5895	0.274925	3.97533	0.152512	0.045802	0.338635
153	2013	C27	4	0.4	0.609548	1	0	21.4069	0.891676	1.08264	0.158718	0.107148	0.319127
153	2014	C27	3	0.6	0.41282	1	0	21.5286	0.805463	0.739468	0.182406	0.113458	0.273039
153	2015	C27	3	0.4	0.759162	1	0	21.5585	0.684287	0.68925	0.169459	0.117205	0.260136
153	2016	C27	3	0.6	0.510723	1	0	21.6357	0.848136	0.724094	0.222166	0.110176	0.338858
153	2017	C27	3	0.4	0.417811	1	0	21.7413	0.980625	0.734193	0.227153	0.145346	0.289089
155	2009	C26	5	0.6	0.447342	1	1	21.8916	0.729459	0.661079	0.0112104	0.0757734	0.571678
155	2010	C26	5	0.8	0.731575	1	1	21.9405	0.60831	0.379084	0.0126133	0.10249	0.527249
155	2011	C26	4	0.2	0.857053	1	1	21.8579	0.612525	0.240991	0.0074752	0.0940377	0.51252
155	2013	C26	5	0.6	0.531746	1	1	21.7994	0.594883	0.450904	0.0170181	0.101943	0.44819
155	2014	C26	4	0.6	0.783103	1	1	21.0233	0.393215	0.188483	0.0252101	0.057464	0.370474
155	2017	C26	3	0.2	0.779349	1	1	22.638	1.33824	2.38828	0.174398	0.0048907	0.382715
155	2018	C26	4	0.6	0.679466	1	1	22.7014	0.609672	2.77982	0.175075	0.0107845	0.424724
155	2019	C26	4	0.4	0.592415	1	1	22.7037	0.283396	3.06744	0.153931	0.000522	0.399102
155	2020	D	4	0.4	0.971744	1	1	22.9462	0.242289	2.54828	0.13911	0.0120808	0.517982
155	2021	D	4	0.6	0.772199	1	1	23.5745	0.332138	1.68561	0.133616	0.0017402	0.34066
155	2022	D	4	0.2	0.836236	1	1	23.6859	0.207404	1.50532	0.103129	0.0038143	0.329169
156	2012	R	3	0	0	0	0	21.9422	0.822123	0.433353	0.0665007	0.0111492	0.42001
156	2013	R	4	0	0.130153	0	0	22.3495	0.425405	0.55889	0.0559407	0.0100935	0.412349
158	2013	C17	3	0.4	0.295785	1	1	22.4765	1.01955	0.594287	0.0191524	0.260756	0.260003
158	2014	C17	3	0.4	0.300759	1	1	22.4376	1.15986	0.445108	0.0074297	0.256299	0.209357
158	2015	C17	3	0.4	0.664632	1	1	23.1159	1.07935	0.774671	0.116079	0.18154	0.11898
158	2016	C17	4	0.6	0.685782	1	1	23.273	0.924307	0.982375	0.146143	0.151107	0.106188
158	2017	C17	3	0.4	0.642078	1	1	23.2719	0.879482	0.975863	0.181643	0.148766	0.1258
158	2018	C17	4	0.4	0.112153	1	1	23.3725	0.717074	0.975693	0.178156	0.155858	0.157533
158	2019	I	4	0.6	0.488556	0	1	23.3734	0.667625	0.865721	0.179706	0.15442	0.172303
158	2020	I	5	0.4	0.103672	0	1	23.4243	0.680425	1.04444	0.120479	0.162266	0.167726
159	2015	F	4	0	0.189284	0	0	21.8047	0.229748	1.73887	0.0394641	0.284923	0.078644
159	2016	F	4	0	0.438287	0	0	21.8599	0.172525	1.3842	0.0357582	0.287995	0.1286
159	2017	F	4	0.2	0	0	0	21.8344	0.115436	1.26902	0.0352333	0.272957	0.118552
159	2018	F	3	0.2	0	0	0	21.7312	0.190589	1.36096	0.0115145	0.269602	0.12664
159	2019	F	3	0.4	0.611008	0	0	21.759	0.154898	1.35152	0.0052164	0.258724	0.118755
159	2020	F	4	0.6	0.220193	0	0	21.7089	0.200738	1.8594	0.0094624	0.261816	0.10081
159	2021	F	4	0.2	0	0	0	22.0286	0.351472	0.517282	0.0816703	0.2003	0.088915
159	2022	F	4	0.2	0.498273	0	0	21.8474	0.476287	1.90141	0.0809917	0.260667	0.101008
301	2013	D	5	0	0.841117	1	1	22.0226	0.283331	1.84573	0.0103065	0.0831596	0.0693595
301	2014	D	5	0.4	0.848208	1	1	22.1063	0.205258	1.97294	0.0104586	0.136816	0.0593536
301	2015	D	4	0.6	1	1	1	22.2066	0.165319	1.51641	0.0091213	0.116576	0.0591537
301	2016	D	5	0.4	0.82338	1	1	22.3262	0.169191	0.913359	0.0080936	0.11064	0.127284
301	2017	D	5	0.6	0.405175	1	1	22.2083	0.237027	3.93913	0.0098413	0.135277	0.0869842
301	2018	C28	3	0	0	1	0	23.8084	1.40312	0.630255	0.0086521	0.140932	0.384662
301	2019	C28	3	0	0.159161	1	0	24.2798	0.874613	0.571795	0.0072613	0.0815732	0.381094
338	2013	C36	4	0	0	0	1	25.0866	0.805176	1.34741	0.0565516	0.109183	0.167459
400	2013	C38	3	0.4	0.548165	0	1	22.8384	0.940378	1.40235	0.444726	0.216455	0.12098
407	2013	C26	4	0.2	0.64725	1	0	21.9735	0.669886	0.599527	0.0898834	0.140944	0.230197
407	2014	C26	4	0	0	1	0	22.1349	0.756482	0.810682	0.0773221	0.120626	0.104284
407	2015	C26	4	0.6	0.814071	1	0	22.1468	0.608011	0.737869	0.0715758	0.0856212	0.160286
407	2016	D	4	0.2	0.215232	1	0	22.1825	0.626858	0.865728	0.0653605	0.0835953	0.203027
407	2017	D	5	0.4	0	1	0	22.3417	0.819019	0.659939	0.0619036	0.0817975	0.209508
407	2018	D	4	0.2	0.531406	1	0	22.5838	0.815158	0.579699	0.0498246	0.0695883	0.22808
407	2019	D	2	0.4	0.124629	1	0	22.5965	0.826862	0.551516	0.0642101	0.0635318	0.243986
407	2020	D	3	0.4	0.777976	1	0	22.6332	0.693173	0.596099	0.0566634	0.0603258	0.265286
407	2021	D	3	0.4	0	1	0	22.6746	0.659533	0.52254	0.0523215	0.0532215	0.269456
409	2021	I	3	0	0	0	1	20.905	0.462891	1.15166	0.323704	0.162895	0.156263
409	2022	I	4	0.4	0.82946	0	1	21.6309	0.593322	2.12861	0.249447	0.108641	0.0859437
410	2016	C34	1	0.4	0.396074	0	1	23.934	0.265197	0.637119	0.318473	0.345624	0.113821
410	2018	C34	3	0.4	0	0	1	23.7384	0.239929	0.518484	0.233145	0.30136	0.167716
413	2013	C39	4	0.4	0.851008	0	0	22.9242	0.16799	7.78588	0.104427	0.0330588	0.0156215
416	2014	F	3	0.6	0	0	0	20.6566	0.459738	16.3498	0.0004247	0	0.0486346
419	2013	F	4	0.4	0.329279	0	1	22.0622	1.13367	0.807046	0.0038011	0.106269	0.31783
419	2014	F	3	0.8	0.527375	0	1	22.0529	1.13116	0.889811	0.0025699	0.114211	0.301277
419	2015	F	5	0	0	0	1	22.0695	1.09272	0.932632	0.0028575	0.0902197	0.276882
419	2016	F	4	1	0	0	1	22.1039	0.965134	0.900696	0.0032393	0.0825665	0.309904
419	2017	F	5	0.2	0.850736	0	1	22.1479	0.964747	1.0328	0.0030214	0.0715763	0.280821
419	2018	F	4	0.4	0.944343	0	1	22.3181	0.828853	1.16582	0.0020972	0.0645826	0.223897
419	2019	F	5	0.4	0.556478	0	1	22.3529	0.689103	1.2511	0.002098	0.0615241	0.205885
419	2020	F	5	0.8	0.913129	0	1	22.3971	0.410753	1.61163	0.0020402	0.0402154	0.187625
419	2021	F	5	0.8	0.594401	0	1	22.4802	0.387232	1.71846	0.0013749	0.029126	0.169267
419	2022	F	5	0.4	0.838271	0	1	22.378	0.360111	1.85473	0.0017196	0.033086	0.178589
420	2013	C28	4	0.8	0.488216	1	1	22.1092	0.374535	0.278146	0.0244679	0.103475	0.341868
421	2016	D	4	0.8	0.200114	1	1	22.6752	0.566505	0.342817	0.0300772	0.281011	0.38694
421	2017	D	3	0.8	0.752504	1	1	23.1139	0.401875	0.45511	0.0354274	0.205006	0.268151
421	2018	D	3	0.4	0.660227	1	1	23.1599	0.313846	0.517841	0.0267236	0.211039	0.276263
421	2019	D	3	0.4	0.550332	1	1	23.219	0.305011	0.471211	0.0253093	0.304037	0.269985
421	2020	D	3	0.6	1	1	1	23.1207	0.591534	0.490715	0.034863	0.31331	0.302423
421	2021	D	3	0.4	0.348828	1	1	23.3748	0.285151	0.463661	0.0340965	0.36634	0.24392
421	2022	D	4	0.6	0.763689	1	1	23.4617	0.479968	0.336656	0.0316185	0.412551	0.232285
426	2016	B	1	0.2	0.278266	1	0	23.0018	0.12513	0.681248	0.0001198	0.0244436	0.149466
426	2017	B	1	0.2	0.637003	1	0	22.9566	0.221161	0.389839	0.0001883	0.021266	0.356468
426	2018	B	1	0.4	0.55217	1	0	22.9131	0.26707	0.22841	0.0099558	0.0293513	0.32038
426	2019	B	1	0.4	0.63423	1	0	22.95	0.0959915	0.217135	0.0077104	0.0152029	0.314394
426	2020	B	1	0.4	0.703676	1	0	22.9549	0.101181	0.160649	0.0060124	0.043953	0.370431
426	2021	B	1	0.2	0.249694	1	0	22.9264	0.218717	0.106303	0.0008462	0.0358303	0.383417
426	2022	B	2	0.4	0.290237	1	0	22.9875	0.223357	0.11026	0.0002231	0.0429488	0.418873
430	2021	N	4	0.6	0.599213	0	1	21.7674	0.0705084	0.198291	0.000214	0.0014208	0.429944
430	2022	N	3	0.8	0.220789	0	1	21.7747	0.0464593	0.0940019	0.0007239	0.0013403	0.449554
488	2013	C22	3	0.2	0.556682	1	1	24.5845	0.428125	0.682526	0.0652887	0.078402	0.445724
488	2014	C22	4	0.4	0.244635	1	1	24.7632	0.366129	0.645987	0.0614095	0.0953986	0.435478
488	2015	C22	4	0.6	0.833521	1	1	25.0795	0.29963	0.615883	0.0506824	0.0668395	0.31002
488	2016	C22	4	0.8	0.403878	1	1	25.1335	0.281652	0.661637	0.0482961	0.0590952	0.350142
498	2013	E	2	0.2	0.87581	0	1	22.9661	0.78417	0.737927	0.227713	0.359776	0.0492711
498	2014	E	3	0.2	0.168685	0	1	23.0284	0.703712	0.815249	0.274655	0.356029	0.0417093
498	2015	E	3	0.2	0.118633	0	1	23.0666	0.72583	0.821535	0.345933	0.328971	0.0399211
498	2016	E	3	0.4	0.893431	0	1	23.4342	0.64006	0.77323	0.23783	0.354975	0.0365248
498	2017	E	4	0.2	0.911479	0	1	23.5927	0.758173	0.765216	0.274533	0.351128	0.0364927
498	2018	E	4	0.6	0.819744	0	1	23.8968	0.711416	0.699004	0.195241	0.301845	0.0271103
498	2019	E	4	0.4	0.616796	0	1	24.1909	0.831433	0.653511	0.174046	0.304185	0.0283334
498	2020	E	4	0.2	0.821312	0	1	24.7321	0.790371	1.09788	0.112178	0.0303329	0.0420935
498	2021	E	5	0.2	0.883718	0	1	25.1468	0.83084	1.06546	0.103468	0.0299603	0.0388236
498	2022	E	3	0.4	0.948825	0	1	25.3585	0.69749	1.03929	0.0968293	0.0249491	0.0343848
504	2017	R	3	0	0.326142	0	1	19.8188	0.190925	0.846082	0.0128856	0.0612258	0.0254549
504	2018	M	3	0.2	0	0	1	19.6524	0.255208	0.508987	0.0762742	0.0911118	0.0554954
504	2021	M	5	0	0.818833	0	1	20.3066	0.257726	0.956487	0.29749	0.0161392	0.0250416
504	2022	M	4	0.2	0.567075	0	1	20.131	0.330518	0.904611	0.287053	0.0081378	0.0368173
507	2013	G	4	0.4	0.444785	0	1	22.0922	0.345703	2.59615	0.030719	0.0011026	0.226304
507	2014	G	4	0.4	0.62287	0	1	22.4023	0.460435	0.678602	0.0461985	0.0164745	0.329689
507	2015	G	3	0.4	0.500701	0	1	22.4234	0.373367	0.83725	0.0508724	0.0134771	0.395245
507	2022	G	6	0.2	0.437248	0	1	23.7635	0.271703	1.14666	0.0568484	0.0158437	0.341739
509	2017	C29	2	0	0	1	0	19.535	6.93491	0.601512	0.180894	0.255619	0.0395018
509	2018	C29	2	0.2	0	1	0	19.148	4.72597	0.757171	0.244787	0.0032399	0.0507918
509	2019	C29	1	0	0	1	0	18.8709	0.385488	0.342962	0.0504776	0.0191615	0.0929173
510	2013	C26	4	0.6	0.641025	1	0	21.3342	0.968059	0.368053	0.0032459	0.0833012	0.681309
513	2013	C27	4	0.2	0.667145	1	0	22.6052	0.757176	1.00403	0.160425	0.097723	0.301083
518	2013	C27	4	0.6	0.859339	1	0	20.528	0.240568	4.70333	0.0884025	0.0585506	0.254815
518	2014	C27	3	0.6	0.164027	1	0	20.5225	0.294064	3.34375	0.103088	0.051761	0.30759
518	2015	C27	4	0.6	0.437495	1	0	20.5424	0.28784	1.10329	0.118967	0.253975	0.313881
518	2016	C27	3	0.2	0.594567	1	0	20.7405	0.353492	0.528779	0.115086	0.453725	0.234741
518	2017	C27	2	0	0.559855	1	0	20.6524	0.355112	0.731368	0.120658	0.626976	0.0787612
518	2018	C27	3	0.2	0.676711	1	0	20.6462	0.425855	0.646573	0.139933	0.627088	0.0899176
520	2015	G	2	0	0	0	0	20.0564	1.49898	1.79238	0.385764	0.0323819	0.22497
520	2016	G	2	0.6	0.645927	0	0	20.0842	1.36796	1.90502	0.321584	0.0285383	0.173848
520	2017	G	2	0.4	0.159627	0	0	20.0712	1.5875	2.52504	0.208821	0.0297815	0.116776
520	2018	G	2	0.6	0.617778	0	0	20.26	1.4616	1.18283	0.0628253	0.0178375	0.528506
520	2019	G	2	0	0.665253	0	0	20.2493	1.26614	1.36085	0.039139	0.0180084	0.566498
524	2014	H	4	0.8	0.323701	0	1	20.4761	0.391384	1.37496	0.0182849	0.0062005	0.458928
524	2015	H	4	0.8	0.508722	0	1	20.553	0.376519	3.12133	0.0175528	0.0059371	0.404239
524	2016	H	5	0.6	0.862446	0	1	20.5642	0.356971	1.54839	0.0225044	0.005675	0.377834
529	2013	C13	4	0.4	0.642391	0	1	20.9891	1.47071	1.37199	0.0281208	0.125116	0.149313
529	2014	C13	4	0.4	0.364475	0	1	21.1105	1.35099	2.08551	0.0152977	0.101554	0.122239
529	2015	C13	4	0.6	0.441231	0	1	21.0955	1.31817	2.48224	0.0130104	0.086279	0.119302
529	2016	C13	4	0.2	0.753026	0	1	21.1858	1.36061	2.58592	0.0126352	0.082388	0.111106
529	2017	C13	4	0.4	1	0	1	21.4377	1.27007	2.18307	0.0601668	0.0812945	0.0830091
529	2018	C13	4	0.8	0.204239	0	1	21.4692	1.20379	2.45264	0.0521363	0.0973612	0.082525
529	2019	C13	4	0.4	0.287846	0	1	21.6662	1.29144	2.88643	0.0653325	0.116216	0.0643107
529	2020	C13	3	0.8	0.649662	0	1	22.0399	1.07798	2.05528	0.0578796	0.146079	0.0416042
529	2021	C13	2	0.6	0.133747	0	1	22.2731	0.861883	1.80875	0.0477944	0.126662	0.0420138
529	2022	C13	3	0.6	0.258546	0	1	22.4682	0.655034	1.8442	0.0012579	0.0714431	0.0534858
530	2012	C34	4	0.4	0.129218	0	1	21.8007	0.508101	1.03	0.119931	0.135808	0.137878
530	2013	C34	4	0.4	0.110291	0	1	21.8109	0.520175	1.09641	0.124592	0.109703	0.133203
530	2014	C34	4	0.6	0.471103	0	1	21.8397	0.473556	1.0911	0.14371	0.103106	0.135659
530	2015	C34	4	0.6	0.623921	0	1	22.13	0.45051	0.881364	0.164464	0.0634658	0.110204
530	2016	C34	4	0.4	0.456906	0	1	22.3294	0.392565	1.28077	0.152313	0.0649869	0.102222
530	2017	C34	5	0.4	0.670247	0	1	22.4495	0.392283	1.06721	0.1844	0.0626874	0.158529
530	2018	C34	4	0.6	0.805578	0	0	22.4403	0.351463	1.14239	0.198903	0.08085	0.171202
530	2019	C34	3	0.8	0.703519	0	1	22.4326	0.330248	0.961328	0.18647	0.0976377	0.17961
530	2020	C34	4	0.4	0.700637	0	1	22.4605	0.308246	0.924905	0.1438	0.128778	0.156849
530	2021	C34	5	0.6	0.421176	0	1	22.47	0.365978	0.821799	0.143237	0.176883	0.149139
531	2014	D	4	0.6	0.991764	1	1	22.7373	0.553422	0.700572	0.0255674	0.0819256	0.412337
531	2015	D	5	0.4	0.990163	1	1	22.8482	0.280601	0.532424	0.0201701	0.0646484	0.359964
531	2016	D	4	0.4	0.987437	1	1	22.941	0.300178	0.568293	0.0380564	0.066107	0.353545
531	2017	D	4	0.4	0.944577	1	1	22.9423	0.322586	0.413662	0.0341306	0.0636857	0.329862
531	2018	D	5	1	0.961898	1	1	23.0558	0.319848	0.54592	0.0296861	0.0605096	0.272426
531	2019	D	5	1	0.978842	1	1	23.1767	0.294416	0.595081	0.0331002	0.0557655	0.257365
531	2020	D	5	1	0.0643842	1	1	23.3337	0.274406	0.554663	0.0267255	0.0525861	0.19135
531	2021	D	5	0.8	1	1	1	23.4948	0.265531	0.626269	0.0277202	0.0606035	0.208169
531	2022	D	4	0.8	1	1	1	23.4307	0.2539	0.962373	0.0327767	0.0143843	0.259633
533	2020	C38	2	0.8	0.310447	0	0	21.617	0.613949	1.24672	0.412349	0.121145	0.0803207
536	2013	C39	4	0	0.771564	0	0	22.9967	0.715201	1.18832	0.338552	0.0366516	0.18295
536	2014	C39	4	0.6	0.7012	0	0	23.0686	0.696611	1.20506	0.290432	0.0312613	0.203601
536	2015	C39	3	0.6	0.664793	0	0	22.9174	0.559897	0.979699	0.203198	0.02895	0.21542
536	2016	C39	4	0.4	0.954024	0	0	23.6647	0.317807	2.43683	0.100383	0.0151549	0.0919759
536	2017	C39	3	0.4	0.97643	0	0	23.7687	0.244685	1.22524	0.102482	0.026234	0.321779
539	2013	D	4	0.4	1	1	1	24.9416	0.461444	0.486336	0.0480935	0.0236113	0.611378
539	2014	D	6	0.6	1	1	1	24.9586	0.424026	0.576716	0.037356	0.0234957	0.566902
539	2015	D	5	0.8	0.0052082	1	1	24.9988	0.364864	0.588388	0.0345479	0.0185436	0.616382
539	2016	D	5	0.6	0.99947	1	1	24.9814	0.318115	0.581968	0.0392781	0.0214094	0.591631
539	2017	D	5	0.4	0.990634	1	1	24.986	0.376101	0.521506	0.039802	0.0215137	0.577351
539	2018	D	6	0.8	0.991935	1	1	25.0182	0.379785	0.55231	0.0457977	0.0202076	0.561268
539	2019	D	6	0.6	0.998785	1	1	25.047	0.394621	0.482185	0.0423692	0.0240759	0.510861
539	2020	D	4	0.8	0.999064	1	1	25.1773	0.350948	0.471112	0.0503909	0.0184933	0.548968
539	2021	D	6	0.6	0.986818	1	1	25.4618	0.441138	0.52663	0.0615262	0.0262436	0.498314
539	2022	D	4	0.6	0.019541	1	1	25.6023	0.42853	0.534117	0.0576303	0.0256788	0.474511
543	2013	D	4	0.4	0.940686	1	1	23.8066	0.643373	0.652577	0.0638928	0.0145084	0.670837
543	2014	D	4	0.6	0.96689	1	1	23.858	0.574234	0.611516	0.0522991	0.0134124	0.605349
544	2013	D	4	0.2	0.974885	0	1	21.3398	0.298764	0.721026	0.18778	0.0045197	0.244162
544	2014	D	5	1	0.804227	0	1	21.5544	0.278801	0.533427	0.167016	0.0052745	0.284707
544	2015	D	4	0.8	0.903437	0	1	21.6065	0.219856	0.678168	0.0253608	0.0054698	0.281883
544	2016	D	3	0.6	1	0	1	22.5483	0.217295	3.76129	0.0354222	0.0043807	0.46239
544	2017	D	4	0.6	0.947819	0	1	22.6344	0.150615	2.52336	0.081521	0.0040917	0.435359
544	2018	D	4	0.2	0.886646	0	1	22.9301	0.12961	1.91736	0.0604806	0.0004666	0.331422
544	2019	D	5	0.2	0.737727	0	1	23.1105	0.174229	1.90001	0.0343223	0.0050562	0.280842
544	2020	D	5	0.6	0.779633	0	1	23.5075	0.158821	0.927545	0.0283052	0.0030719	0.164563
544	2021	D	5	0.4	0.263745	0	1	23.7812	0.327738	0.667992	0.0312884	0.0024414	0.123935
544	2022	D	3	0.4	0.92301	0	1	24.0057	0.259436	0.956729	0.0492983	0.0015606	0.0959085
548	2013	G	4	0.2	1	0	1	21.3871	0.107959	2.04382	0.0146463	0.199259	0.125713
548	2014	G	4	0	0.401563	0	1	21.3872	0.105897	1.81361	0.0173289	0.234823	0.132832
548	2015	G	3	0	0.119296	0	1	21.4452	0.0914227	1.51001	0.0102848	0.271644	0.113719
548	2016	G	4	0.2	0.419684	0	1	21.5882	0.0954043	0.845785	0.0096275	0.414083	0.124982
548	2017	G	3	0.6	0.0044821	0	1	21.4563	0.435728	1.39967	0.0148989	0.153809	0.148263
550	2014	C36	5	0.8	0.538985	0	1	23.6935	1.41952	1.27831	0.035357	0.085077	0.228464
550	2015	C36	5	0.8	0.703332	0	1	23.7702	1.20984	1.33759	0.0691861	0.0822266	0.222641
550	2016	C36	5	0.8	0.892282	0	1	23.9217	1.16958	1.21242	0.0478549	0.0789625	0.228154
550	2017	C36	5	0.8	0.892895	0	1	23.996	1.2322	1.16586	0.0874446	0.0886646	0.228797
550	2018	C36	5	0.6	0.89847	0	1	23.8758	1.13496	0.971066	0.114318	0.107809	0.242726
550	2019	C36	4	0.8	0.896346	0	1	23.9137	1.22334	0.977897	0.0908794	0.0801229	0.235178
550	2020	C36	4	0.8	1	0	1	24.0621	1.26118	1.02514	0.106435	0.074032	0.183286
550	2021	C36	4	0.8	0.824085	0	1	23.9951	1.29148	0.870587	0.113615	0.0749164	0.228737
550	2022	C36	5	0.6	1	0	1	24.0363	1.1184	0.898842	0.154561	0.0775089	0.198279
551	2013	S	4	0.2	0.230049	0	1	21.9541	0.671176	0.817336	0.136685	0.19063	0.282867
554	2017	F	4	0.2	0.92582	0	1	20.8767	2.41495	0.465543	9.44e-08	0.0839122	0.423158
554	2018	F	4	0.6	0.0444004	0	1	20.9613	2.52827	0.350527	0.0002397	0.116333	0.429564
554	2019	F	4	0	0	0	1	20.9997	2.26085	0.187778	0.0002131	0.157582	0.42672
557	2016	G	1	0	0	0	1	22.3425	0.0880412	0.751439	0.018078	0.013447	0.699425
557	2017	G	2	0.2	0.884092	0	1	22.3415	0.130709	0.884636	0.0162523	0.0125782	0.688976
557	2018	G	3	0.2	0.877768	0	1	22.4765	0.140688	1.98812	0.0208408	0.0096915	0.581241
557	2019	G	1	0.2	0.125997	0	1	22.3876	0.144706	4.15487	0.0233938	0.0087542	0.639956
557	2020	G	2	0.8	0.865675	0	1	22.423	0.166601	4.8306	0.020258	0.0077855	0.606577
557	2021	G	2	0.4	0.929885	0	1	22.476	0.21999	5.02232	0.0288871	0.0082483	0.557946
557	2022	G	4	0.2	0.920512	0	1	22.5367	0.300021	4.6063	0.036989	0.007491	0.509254
558	2013	K	4	0.6	0.302626	0	0	22.5581	0.345131	0.212088	0.0020504	0.767936	0.0405531
558	2014	K	4	0.2	0.464763	0	0	22.2661	0.679477	0.338678	0.0033795	0.702736	0.0578237
558	2015	K	4	0.2	0.265133	0	0	21.7638	0.673383	1.76331	0.0113273	0.218198	0.0930503
558	2016	K	3	0.2	0.721624	0	0	21.6574	1.41388	1.0233	0.0143219	0.297392	0.104835
558	2017	K	4	0.4	0.337263	0	0	21.6602	0.51962	0.830958	0.0060286	0.114811	0.101779
558	2018	K	3	0	0	0	0	21.736	0.264829	0.753944	0.018449	0.0981228	0.0843532
558	2019	K	2	0.2	0.138181	0	1	21.6071	0.0532947	1.17196	0.0067931	0.0839069	0.112199
558	2020	K	4	0.4	0.0534317	0	1	21.4961	0.0610672	1.57215	0.00442	0.0163585	0.123142
558	2021	K	3	0.2	0	0	1	21.3731	0.0689493	0.615608	0.0057223	0.0188427	0.226841
558	2022	K	3	0	0	0	1	21.3293	0.0636131	0.635836	0.0179232	0.0394673	0.134734
559	2013	C36	4	0.8	1	0	0	22.9998	1.01192	0.974731	0.168574	0.166659	0.267121
559	2014	C36	4	0.6	0.345667	0	0	23.2001	0.908153	1.06066	0.148628	0.141678	0.232115
559	2015	C36	4	0.6	0.486352	0	0	23.2686	0.830948	1.1712	0.159933	0.125064	0.227098
559	2016	C36	4	0.8	0.596637	0	0	23.1671	0.889018	0.945209	0.175054	0.132275	0.254813
559	2017	C36	4	0.6	0.664786	0	0	23.1682	0.967952	0.967151	0.166206	0.162177	0.263163
559	2018	C36	5	0.4	0.710637	0	0	23.2122	0.963797	0.999937	0.152791	0.168722	0.257368
559	2019	C36	5	0.6	0.788991	0	0	23.2105	0.878955	1.00395	0.16039	0.16912	0.267636
559	2020	C36	5	0.2	0.625832	0	0	23.4635	0.79087	1.48251	0.120342	0.12592	0.199605
559	2021	C36	5	0.6	0.495762	0	0	23.5459	0.886521	1.55185	0.110229	0.149419	0.16901
559	2022	C36	4	0.4	0.901437	0	0	23.6776	0.778412	0.973405	0.113066	0.146258	0.139911
566	2017	C27	4	0	0	1	0	23.0791	0.181052	1.75641	0.0564628	0.0481023	0.106136
566	2018	C27	1	0.4	0.46639	1	0	23.0589	0.236717	1.28228	0.0711651	0.0441363	0.131418
566	2019	C27	1	1	0.222689	1	0	23.1007	0.231635	1.18934	0.0540264	0.0447445	0.123596
566	2020	C27	1	0.6	0.275657	1	1	23.0534	0.208995	0.978825	0.0687971	0.0292763	0.187935
568	2013	C15	5	0.6	0.119662	1	1	23.3432	0.711846	2.74762	0.0007349	0.17582	0.0809158
568	2014	C15	5	0.4	1	1	1	23.3013	0.39795	2.12771	0.0003573	0.214641	0.0824924
571	2013	B	4	0	0.49714	1	0	21.9275	0.334698	0.743796	0.0208906	0.0319052	0.158052
571	2014	B	4	0.2	0.879642	1	0	22.2199	0.244072	0.727516	0.0354486	0.0314713	0.136154
571	2015	B	4	0.2	0.50846	1	0	22.3093	0.196129	0.551263	0.0484451	0.0327458	0.133414
571	2016	B	2	0.2	0.662666	1	0	22.3314	0.176221	1.09794	0.0316668	0.0277126	0.314109
571	2017	S	2	0.2	0.188342	0	0	22.3679	0.315197	0.693803	0.061813	0.0378238	0.31766
571	2018	S	1	0.2	0.703204	0	0	22.165	0.337721	0.711512	0.0717189	0.0389684	0.374043
572	2013	C36	3	0	0.966694	0	0	23.3496	0.772097	1.16193	0.0025533	0.0793232	0.239077
572	2014	C36	3	0.6	0.945455	0	0	23.5026	0.825341	0.909162	0.0018395	0.0839193	0.205562
572	2015	C36	3	0.4	0.888698	0	0	23.5796	0.72709	0.820412	0.0031735	0.0886606	0.179364
573	2013	K	3	0.6	0.123875	0	0	21.7967	0.371653	0.213859	0.0217126	0.516504	0.0335662
582	2013	G	2	0.2	0.691387	0	1	22.8713	0.739531	0.612987	0.0196397	0.0088711	0.69621
582	2014	G	4	0	0	0	1	22.8746	0.493787	0.397605	0.0356071	0.0134243	0.714894
582	2015	G	2	0	0	0	1	23.2373	0.291598	0.838876	0.0424188	0.0070555	0.63211
582	2018	G	2	0.8	0.195182	0	1	23.5633	0.281117	0.968743	0.0181444	0.0017173	0.608925
582	2019	G	2	0.6	0.264479	0	1	23.6219	0.27178	0.616099	0.0212262	0.0014377	0.655395
582	2020	G	3	0.4	0.726806	0	1	23.6894	0.285504	0.857246	0.0207442	0.0014678	0.594574
582	2021	G	3	0.8	0.847216	0	1	24.0148	0.254788	0.859881	0.0158098	0.0014203	0.462873
582	2022	G	5	0.8	0.895954	0	1	24.1065	0.226366	0.546124	0.0160083	0.0015911	0.567311
589	2013	C29	4	0.6	0.783558	1	1	22.7477	0.905537	0.695015	0.153561	0.142829	0.267926
589	2014	C29	4	0.6	0.197835	1	1	22.9985	0.643106	0.881668	0.143836	0.114687	0.316773
589	2015	C29	3	0.8	0.681309	1	1	23.137	0.452831	0.948137	0.115109	0.0892229	0.308408
589	2016	C29	3	1	0.643572	1	1	23.0678	0.517246	0.889339	0.112316	0.0826813	0.362628
589	2017	C29	2	0.6	0.161438	1	1	22.997	0.690996	0.706617	0.117749	0.0689926	0.382227
589	2018	C29	3	0.6	0	1	1	23.0729	0.675884	0.71922	0.0849199	0.076116	0.363738
589	2019	C29	3	0.6	0.691225	1	1	23.0766	0.615012	0.727457	0.0715858	0.0654992	0.314136
589	2020	C29	3	0.4	0.623062	1	1	23.167	0.617929	0.787535	0.0632973	0.0526586	0.326738
590	2013	C27	2	0	0.540342	1	1	20.1301	0.407456	0.792072	0.0505381	0.116302	0.221352
590	2014	C27	2	0.4	0.627731	1	1	20.1902	0.356548	0.669297	0.0179424	0.0716054	0.236969
592	2009	A	4	0.2	0.257528	0	0	20.7936	0.317345	0.667001	0.0424433	0.50912	0.101736
592	2010	A	3	0.2	0.258348	0	0	21.3792	0.332674	1.57458	0.051558	0.335626	0.139435
595	2013	C34	3	0.4	0.386609	0	0	20.7774	0.34232	0.655218	0.297844	0.218294	0.15919
595	2014	C34	3	0.6	0.203294	0	0	20.7683	0.423466	0.637069	0.345033	0.191725	0.224538
595	2015	C34	4	0.4	0.0845283	0	0	20.9132	0.231975	1.12645	0.23299	0.177381	0.179502
595	2016	C34	3	0.2	0.213865	0	0	20.9061	0.295222	0.904373	0.248739	0.168791	0.282255
597	2013	C27	5	0.2	0.921425	1	1	22.7454	0.571395	0.587256	0.0757908	0.141351	0.2048
597	2017	C27	4	0.4	0.757195	1	1	23.0835	0.556969	0.698335	0.133828	0.127715	0.29607
597	2018	C27	5	0.8	0.219869	1	0	23.1845	0.669292	0.649806	0.157699	0.108478	0.248681
597	2019	C27	4	0.6	0.395956	1	0	23.2522	0.677707	0.581776	0.145061	0.102375	0.278216
597	2020	C27	4	0.4	0.224594	1	0	23.2219	0.59779	0.587725	0.140997	0.103014	0.390879
597	2021	C27	4	0.6	0.61616	1	0	23.3019	0.642734	0.677197	0.14002	0.0946366	0.34181
597	2022	C27	4	0.6	0.270163	1	0	23.3487	0.65276	0.796629	0.143023	0.0883698	0.31802
598	2013	D	6	0.8	0.830546	0	1	23.0654	0.25779	1.08605	0.0383853	0.0107699	0.480197
598	2014	D	5	0.4	0.893596	0	1	23.2207	0.241576	1.11896	0.0370729	0.0094589	0.425363
598	2015	D	4	0.4	0.963867	0	1	23.3767	0.232419	0.995549	0.0327621	0.0115182	0.393634
598	2016	D	5	0.2	0.961047	0	1	23.5517	0.196542	0.635404	0.0305174	0.0150723	0.3727
598	2017	D	5	0.8	0.875413	0	1	23.6547	0.209191	0.773664	0.0393569	0.0192673	0.391358
598	2018	D	6	0.8	1	0	1	23.7641	0.209679	0.57775	0.038908	0.0242705	0.383145
598	2019	D	6	0.8	0.842533	0	1	23.9555	0.20917	0.715953	0.0432138	0.0319423	0.345826
598	2020	D	5	0.6	1	0	1	24.1534	0.191064	0.657939	0.0404831	0.0129122	0.280677
598	2021	D	6	0.2	0.740098	0	1	24.2646	0.205907	0.721266	0.0516479	0.0058778	0.274546
598	2022	D	4	0.6	0.919242	0	1	24.3697	0.209461	0.88201	0.0555948	0.0059911	0.264857
600	2012	D	4	0.8	0.979506	1	1	23.557	0.393751	0.414172	0.0449764	0.0180529	0.356773
600	2013	D	4	1	0.98313	1	1	23.6136	0.497115	0.488208	0.0440674	0.0215251	0.707025
600	2017	D	4	1	0.129741	1	1	24.1625	0.348903	0.52649	0.0561773	0.0123022	0.594536
601	2013	D	4	0.4	0.505261	1	1	22.8854	0.27242	0.486587	0.0281731	0.0347402	0.787407
603	2015	B	2	0	0.470329	1	0	21.0658	0.650743	0.548363	0	0.0192679	0.0903899
603	2016	B	3	0.4	0.475281	1	0	21.7675	0.323029	5.72319	0	0.0043998	0.0455865
603	2017	B	3	0.2	0.725942	1	0	22.1629	0.310469	2.15719	0.0051361	0.0627186	0.109466
603	2018	B	3	0.2	0.349536	1	0	22.034	0.605893	0.602635	0.0037215	0.0399626	0.233345
603	2019	B	2	0.4	0.29718	1	0	22.193	0.720056	0.93938	0.0105979	0.0422107	0.233142
605	2013	C27	3	0.8	0.815011	1	1	19.9763	0.233613	2.60528	0.0207673	0.0308578	0.0679056
605	2014	D	3	0	0	0	1	21.5909	0.510126	0.523753	0.0361895	0.0135002	0.477554
605	2015	D	3	0.6	1	0	1	21.6163	0.315619	0.578715	0.0498733	0.0149228	0.460637
605	2016	D	3	0.4	0.878046	0	1	21.9659	0.270448	0.356049	0.059182	0.0035827	0.316219
605	2017	D	3	0.4	0.416555	0	1	22.4554	0.364793	0.667844	0.130714	0.0700151	0.195653
607	2012	C40	4	0.6	0.174283	0	0	21.424	0.948996	0.788766	0.31247	0.111739	0.225038
607	2013	C40	5	0.2	0	0	0	21.3936	1.13394	0.794965	0.326992	0.126082	0.220062
610	2014	N	3	0	0.175687	0	1	20.1727	1.14624	1.24883	0.0300292	0.0048122	0.408551
610	2015	N	2	0.2	0.248973	0	1	20.8691	0.87725	2.00999	0.01295	0.115441	0.190528
610	2016	N	3	0.4	0	0	1	21.0467	0.630496	1.19931	0.0131485	0.182681	0.150388
610	2017	N	3	0	0	0	1	21.0618	0.524085	0.940953	0.0116631	0.253337	0.158994
610	2018	N	4	0	0.203539	0	1	20.9127	0.678425	1.83914	0.016804	0.0011117	0.17474
610	2019	N	4	0	0	0	1	20.938	0.705808	1.69936	0.0178841	0.0022927	0.147835
610	2020	N	3	0	0	0	1	21.0052	0.233408	1.27	0.0140781	0.0615984	0.123732
610	2021	N	3	0.2	0	0	1	21.519	0.316586	0.798007	0.0124144	0.111688	0.235537
610	2022	N	3	0.2	0.513807	0	1	21.4316	0.186492	0.571152	0.035259	0.138107	0.24688
612	2012	C32	5	0	0.840253	1	1	22.5399	1.10605	0.244655	0.0023198	0.0800642	0.265996
612	2016	C32	2	0.8	1	1	0	22.7087	0.4935	0.561285	0.0051112	0.0685524	0.372483
612	2017	C32	3	0.8	0.531133	1	0	22.7335	0.680364	0.229993	0.0030749	0.107941	0.359048
612	2018	C32	4	0.8	0.506857	1	0	22.7307	0.658509	0.389508	0.0023932	0.0590185	0.372461
612	2019	C32	3	0.8	0.921304	1	0	22.6711	0.658653	0.375552	0.0025772	0.0609162	0.379186
612	2020	C32	3	0.8	0.898504	1	0	22.6885	0.67053	0.386048	0.0006956	0.0915693	0.342932
612	2021	C32	3	0.8	0.899007	1	0	22.7865	0.655347	0.638764	0.0010078	0.122683	0.286277
612	2022	C32	4	0.6	0.668401	1	0	22.7826	0.849809	0.87334	0.0031446	0.0695027	0.270437
615	2013	C28	4	0.4	0.744005	1	0	20.909	0.482332	0.824629	0.0524644	0.121108	0.23051
615	2014	C28	4	0.8	0.385397	1	0	21.1231	0.515554	0.446346	0.0272896	0.0791412	0.231973
615	2017	K	3	0.2	0.635946	0	0	22.9376	0.349974	0.601784	0.0071129	0.628982	0.0501916
615	2018	K	4	0.4	0.676659	0	0	23.2316	0.269455	0.444661	0.0141188	0.620661	0.044375
615	2019	K	4	0.6	0.674844	0	0	23.0465	0.280127	0.224343	0.0231114	0.632268	0.0508255
615	2020	K	4	0.2	0.282126	0	0	22.9696	0.202157	0.303786	0.0198813	0.578458	0.0572712
616	2018	K	5	0.4	0.248278	0	0	22.6123	0.0321517	4.93213	0.0033523	0.21329	0.000847
616	2019	K	5	0	0.603205	0	0	22.5252	0.033686	3.00409	0.0040391	0.210551	0.0007179
616	2020	K	5	0.2	0	0	0	22.4844	0.211227	1.02966	0.0005345	0.0079377	0.0005222
617	2014	C34	4	0.8	0.243439	0	1	21.5139	0.409571	0.634313	0.330406	0.233795	0.263039
617	2015	C34	4	0.4	0.194869	0	1	21.5186	0.408058	0.619728	0.372797	0.236787	0.250497
622	2013	C35	4	0.4	0.403702	0	0	19.8793	0.425083	1.7884	0.0975946	0.077444	0.0997788
622	2014	C35	4	0.4	0.749525	0	0	19.7396	0.136161	2.32035	0.0605099	0.0625353	0.0997153
622	2015	C35	2	0.6	0.711569	0	0	19.5397	0.138338	1.95194	0.0695974	0.0667532	0.131842
622	2017	C35	2	0.6	0.593031	0	0	19.7957	0.136273	2.20307	0.0749535	0.042244	0.0507504
622	2018	C35	3	0	0	0	0	19.6502	0.529922	2.95509	0.0860744	0.03457	0.049335
622	2019	C35	3	0	0	0	0	19.5725	1.0499	4.06735	0.0682843	0.0424256	0.0542038
622	2020	C35	3	0	0.801418	0		19.7978	0.858261	2.41228	0.0707702	0.0355787	0.0383596
622	2021	C35	3	0.2	0.751875	0		19.6529	0.9367	3.12042	0.0667454	0.0387634	0.0393659
622	2022	C35	3	0.2	0.747603	0		19.6051	0.735431	2.07883	0.0712361	0.0617562	0.0361587
626	2017	F	5	0	0	0	0	22.921	9.51589	1.31583	0.0881438	0.120641	0.0061191
626	2018	F	2	0.2	0	0	0	22.6629	8.27334	1.53962	0.0836506	0.148885	0.00637
626	2019	F	2	0.4	0.181354	0	0	22.648	9.81275	1.62466	0.0817626	0.116683	0.0181889
626	2020	F	4	0.4	0.241753	0	0	22.6125	8.76824	1.40946	0.0931463	0.140589	0.0170288
626	2021	F	4	0.4	0.154584	0	0	22.7552	11.4529	1.40883	0.0796747	0.111727	0.0338307
626	2022	F	4	0.6	0	0	0	22.7765	10.6354	1.28137	0.137941	0.127274	0.0523696
631	2010	K	5	0	0	0	0	22.978	0.225115	0.178785	0.000158	0.869684	0.002336
631	2011	K	5	0.4	0	0	0	23.0892	0.213684	0.086084	0.002912	0.91501	0.0020873
633	2013	C38	3	0.4	0.73492	0	0	19.5033	0.426722	13.495	0.0811132	0.0833466	0.346489
633	2014	C38	3	0.6	0.738642	0	0	19.3678	0.3164	8.83768	0.139348	0.132908	0.452429
633	2015	C38	3	0.4	0.71422	0	0	19.2081	0.187667	7.58077	0.0912466	0.0974096	0.502085
633	2017	C38	3	0.8	0.532974	0	0	20.7126	0.0679859	3.4924	0.0241264	0.0146744	0.102319
633	2018	C38	3	0.4	0.653514	0	0	20.7684	0.109144	0.129944	0.0272147	0.019097	0.0955828
633	2019	C38	3	0.6	0.491356	0	0	20.8326	0.0922116	0.488208	0.022863	0.0264086	0.0856064
633	2020	C32	3	0.6	0.666958	1	0	19.2775	0.194556	2.98001	0.113556	0.147811	0.383054
635	2013	C26	5	0.6	0.142638	1	1	21.9907	0.763462	0.788276	0.0130405	0.0427279	0.750519
635	2014	C26	5	0.8	0	1	1	21.8538	0.581346	1.06983	0.000605	0.0524609	0.808104
635	2015	C26	4	0.8	0.491587	1	1	21.8687	0.543448	1.84777	0.0002527	0.042815	0.73329
635	2016	C26	5	0.2	0.661701	1	1	21.9263	0.493072	2.16421	4.88e-05	0.0697891	0.633365
635	2017	C26	4	0.4	0.589247	1	1	21.9599	0.580193	2.67304	7.46e-06	0.0624275	0.555618
635	2018	C26	4	0.2	0.675007	1	1	21.8662	0.603986	2.22286	0.0008556	0.0662827	0.562477
635	2019	C26	5	0.2	0.563864	1	1	21.8541	0.669592	3.09603	0.0117266	0.03291	0.512796
637	2013	C25	3	0.8	0.208522	1	0	20.7623	3.27548	2.42189	0.0100274	0.140537	0.308225
637	2014	C25	2	0.6	0.684308	1	0	20.9158	3.5652	1.99642	0.0781336	0.0844247	0.342425
637	2017	C25	3	0.8	0.939239	1	0	20.9131	3.54183	3.21436	0.0337067	0.115998	0.322521
637	2018	C25	3	0.8	0.670991	1	0	20.9382	3.52812	2.41567	0.044906	0.133886	0.301384
637	2019	C25	3	0.6	0.931826	1	0	21.1309	3.1339	1.91302	0.0506032	0.108798	0.241594
637	2020	C25	3	0.4	0.888588	1	0	21.3762	2.33492	0.725912	0.0373788	0.113888	0.17777
637	2021	C25	3	0.8	0.883277	1	0	21.7837	2.31756	0.914784	0.0412275	0.0858083	0.306639
637	2022	C25	3	0.6	0.797907	1	0	21.7857	2.0963	0.450111	0.0290886	0.0813755	0.331235
638	2013	F	4	0.2	0	0	0	20.9019	0.0898087	0.94386	0.0017838	0.232502	0.0024242
638	2014	F	3	0.2	0.128179	0	0	21.6415	0.104394	2.34106	0.0029607	0.115135	0.0006835
638	2015	F	3	0.2	0.215099	0	0	21.6546	0.094983	1.70714	0.0018492	0.346712	0.0005336
638	2018	I	4	0.2	0	0	0	20.4331	0.142277	0.576084	0.101956	0.291127	0.005561
638	2019	I	2	0.4	0.295032	0	0	20.0851	0.18126	0.659435	0.179447	0.244124	0.0073199
638	2020	I	2	0.2	0.326484	0	0	20.0448	0.214337	0.381505	0.0949799	0.371265	0.0071434
639	2011	C13	4	0	0.22829	0	0	21.0666	1.59404	1.09662	0.0489698	0.191522	0.205001
639	2012	C13	3	0	0.453018	0	0	21.0815	1.74651	1.23765	0.0903541	0.166957	0.406847
639	2013	C13	2	0.6	0.650595	0	0	21.0854	1.69317	1.88771	0.0712256	0.11677	0.396431
639	2014	C13	2	0.4	0.664804	0	0	21.3436	1.13492	1.37777	0.0630441	0.148882	0.329823
639	2015	C13	2	0.6	0.538433	0	0	21.2786	1.24582	1.73402	0.0704497	0.162295	0.301521
639	2016	C13	3	0.8	0.449983	0	0	22.8439	0.669776	0.628042	0.0656332	0.0800034	0.0816329
652	2013	F	4	0	0.150885	0	1	23.7093	0.559121	0.465074	0.0239873	0.323298	0.0261312
652	2014	F	4	0.2	0	0	1	23.8794	0.297725	0.476207	0.0506681	0.390658	0.012465
652	2015	F	2	0	0	0	1	24.0757	0.371009	0.516206	0.0229362	0.422664	0.008341
652	2018	F	5	0.4	0.910571	0	1	24.2676	0.570454	0.468245	0.143225	0.413668	0.0126411
652	2019	F	5	0.2	0.760178	0	1	24.2565	0.585654	0.458146	0.196165	0.429346	0.0121251
652	2020	F	5	0.2	0	0	1	24.2382	0.555326	0.509289	0.149764	0.354747	0.0130581
652	2021	F	5	0.4	0.416027	0	1	24.3411	0.597587	0.541864	0.164882	0.333157	0.011452
652	2022	F	3	0.4	0	0	1	24.4135	0.523905	0.576052	0.199117	0.31615	0.0101855
655	2012	B	4	0.6	0.738479	1	1	21.928	0.420285	2.30192	0.0251136	0.0283383	0.0864336
655	2013	B	5	0.4	0.469543	1	1	22.0028	0.472447	2.12838	0.0748258	0.052101	0.169706
655	2014	B	5	0.4	0.865889	1	1	22.0227	0.424066	2.42745	0.0813861	0.0546112	0.156871
655	2015	B	5	0.2	0.546639	1	1	21.9558	0.221611	3.30057	0.106659	0.058584	0.160218
655	2016	B	5	0.6	0.921342	1	1	21.8228	0.194604	2.11044	0.116325	0.0415105	0.144172
655	2017	B	4	0.6	0.608223	1	1	21.701	0.368769	2.80955	0.038092	0.0567	0.115303
655	2019	B	3	0.6	0.67217	1	1	21.7841	0.476738	4.68447	0.0225706	0.0282225	0.0993819
655	2020	B	4	0.8	0.731685	1	1	21.8565	0.478735	6.12054	0.0181017	0.0212051	0.0878738
655	2021	B	4	1	0.809391	1	1	21.9434	0.561406	7.67295	0.0087358	0.0177588	0.0789447
655	2022	B	4	0.8	0.24481	1	1	21.9843	0.396938	9.59185	0.0087111	0.016899	0.0775994
657	2016	C32	3	0.6	0.415028	1	1	22.6519	0.757982	0.711219	0.101183	0.240872	0.34766
657	2017	C32	3	0.4	0.436377	1	1	22.727	0.915012	0.832402	0.0955101	0.251714	0.303864
657	2018	C32	3	0.4	0	1	1	22.7297	1.10098	0.792129	0.123137	0.247208	0.313927
659	2013	C29	3	0.6	0.718298	1	0	22.2393	0.532649	0.872815	0.0896641	0.0766109	0.523081
661	2013	C27	3	0.6	0.688016	1	1	21.7545	0.800424	1.22813	0.102498	0.158144	0.25284
661	2014	C27	3	0.2	0.640617	1	1	21.8702	0.760047	1.20528	0.100408	0.224452	0.224794
661	2015	C27	4	0.2	0.77477	1	1	22.0623	0.689867	1.31847	0.0915382	0.177833	0.184075
665	2013	R	5	0.4	0.193566	0	1	21.9213	0.351995	0.540459	0.0056245	0.036486	0.6054
667	2018	K	5	1	0.262641	0	0	23.863	0.124949	0.546722	0.0020192	0.501738	0.0522851
667	2019	K	5	0	0.0568079	0	0	24.0382	0.144588	0.469456	0.0009988	0.500333	0.0818769
667	2020	K	5	0.4	0.0425808	0	0	24.0666	0.150682	0.526544	0.0031474	0.501173	0.0913406
667	2021	K	4	0.4	0.627483	0	0	23.9334	0.134093	0.3047	0.0067635	0.525596	0.110978
667	2022	K	3	0.2	0.145624	0	0	23.6719	0.241289	0.217916	0.0113673	0.535404	0.105003
668	2013	K	4	0.2	0	0	0	21.1428	0.0897764	1.46573	0.0130815	0.561414	0.0027574
668	2016	K	3	0.2	0.0573839	0	0	21.4295	0.007499	1.16779	2.88e-05	0.713644	0.0020652
668	2020	K	4	0.6	0.371404	0	0	21.6862	0.0410979	0.394219	0.0085674	0.674214	0.0009275
669	2013	D	3	0.6	0.299608	1	0	22.4734	0.315149	0.386987	0.0249751	0.0025215	0.507077
669	2014	D	3	0.8	0.636441	1	0	22.9846	0.353181	0.77752	0.0321715	0.0017385	0.377705
669	2015	D	4	0.8	0.363843	1	0	22.9421	0.273836	0.42539	0.0334618	0.0018602	0.459075
669	2016	D	4	0.6	0.582694	1	0	23.2216	0.231401	0.468219	0.0451159	0.004545	0.444203
669	2017	D	4	0.4	0.411721	1	0	23.311	0.295721	0.440972	0.0545895	0.0061139	0.499104
669	2018	D	2	0.8	0.751351	1	0	23.1488	0.359968	0.29143	0.0539843	0.0100281	0.585282
670	2013	K	3	0	0	0	0	19.823	0.303519	1.13107	0.0042145	0.593155	0.0023738
670	2014	C39	3	0	0	0	0	20.4503	0.299621	1.878	0.0402215	0.342024	0.00797
670	2015	C39	3	0	0	0	0	20.353	0.475146	1.84797	0.0833287	0.100627	0.0673103
676	2014	C38	4	0.2	0	0	0	20.2595	0.55218	0.57326	0.200846	0.164949	0.244123
676	2015	C38	3	1	0.151911	0	0	19.5603	0.674637	1.04448	0.152626	0.116299	0.31091
677	2013	C28	3	0.2	0	1	1	21.9257	0.676961	0.28238	0.0414831	0.0702767	0.573924
677	2014	C28	1	0.2	0.659193	1	1	21.8261	0.568825	0.250633	0.0490575	0.0763314	0.617589
677	2016	C28	3	0	0.126806	1	0	20.5541	0.581477	1.5288	0.122253	0.0690635	0.498497
677	2017	C28	4	0.4	0.317539	1	0	20.5545	0.656323	1.40544	0.149167	0.0788705	0.461089
677	2018	C28	5	0.8	0.791599	1	0	20.5871	0.823098	1.17803	0.142278	0.106016	0.531965
677	2019	C28	5	0.6	1	1	0	20.5768	0.910659	1.68104	0.147246	0.0948081	0.492246
678	2012	C34	3	0.4	0.569211	0	1	21.0002	0.643797	0.50648	0.124796	0.22259	0.177334
678	2013	C34	4	0.4	0.52242	0	1	21.4905	0.529263	0.72441	0.121084	0.183959	0.267476
678	2014	C34	4	0.4	0.211698	0	1	21.5307	0.576336	0.457567	0.112541	0.206046	0.353968
678	2015	C34	4	0.4	0.447509	0	1	21.5778	0.5455	0.508623	0.105227	0.175383	0.394992
678	2016	C34	4	0	0	0	1	21.6704	0.566138	0.640908	0.11215	0.174371	0.399829
678	2017	C34	3	0	0.12175	0	1	21.7535	0.565927	0.501661	0.114806	0.185212	0.415289
679	2016	F	3	0.4	0.121635	0	0	22.6608	0.250801	0.279577	0.0019032	0.620876	0.0430419
679	2017	F	4	0.2	0	0	0	22.5222	0.283914	0.337161	0.0046021	0.616526	0.0449655
679	2018	F	3	0.4	0	0	0	22.4438	0.18701	0.442111	0.0023029	0.500299	0.0456364
683	2013	C26	5	1	0.528814	1	0	23.1876	0.312992	0.411621	0.0010773	0.011114	0.326187
683	2014	C26	2	0.4	0	1	0	23.6952	0.460259	0.494446	0.0041035	0.0154661	0.519603
683	2015	C26	3	0.2	0	1	0	23.6876	0.376138	0.45148	0.0059412	0.0100275	0.510692
683	2016	C26	3	0.2	0	1	0	23.8249	0.439068	0.517693	0.0116707	0.010218	0.437838
683	2017	C26	1	0.2	0.459802	1	0	23.8161	0.465486	0.572852	0.0080363	0.0095294	0.420423
683	2018	C26	2	0.4	0.806172	1	0	23.8851	0.390939	0.583829	0.0071033	0.0169456	0.384335
683	2019	C26	3	0.6	0.695961	1	0	23.8811	0.326448	0.610853	0.0067201	0.0218039	0.538779
683	2020	C26	3	0.8	0.598626	1	0	23.8698	0.329159	0.450872	0.0053823	0.016118	0.557366
683	2021	C26	3	0.6	0.386123	1	0	23.9905	0.490919	0.914314	0.0037415	0.0257491	0.383597
683	2022	C26	3	0.2	0.342912	1	0	24.1199	0.391672	0.765287	0.0033528	0.0259945	0.328812
685	2013	D	4	1	0.358419	0	1	22.828	0.109476	2.00748	0.0057284	0.0031946	0.199986
685	2014	D	3	0.6	0.526532	0	1	23.0214	0.127185	3.12186	0.0053487	0.0037655	0.166962
685	2015	D	4	0.8	0.634721	0	1	23.3439	0.10382	2.39101	0.0046921	0.0051164	0.120643
685	2016	D	4	0.8	0.844307	0	1	23.4352	0.101556	0.756772	0.0259106	0.0061428	0.105529
685	2017	D	5	1	0.750521	0	1	23.486	0.104459	0.72169	0.0220588	0.006762	0.105275
685	2018	D	4	1	0.227047	0	1	23.5649	0.122578	0.599524	0.0130932	0.0119098	0.103132
685	2019	D	4	0.6	0.207203	0	1	23.6747	0.122369	0.622367	0.022175	0.0123071	0.0973093
685	2020	D	4	0.2	0.702677	0	1	23.7625	0.109107	0.67116	0.0243926	0.0065551	0.0905821
685	2021	D	5	0.6	0.398593	0	1	23.8364	0.109301	0.816737	0.0233023	0.004023	0.0834433
685	2022	D	4	0.2	0.746953	0	1	23.9617	0.150847	0.609912	0.0318941	0.0045987	0.0817517
688	2015	B	2	0.6	0.523604	1	0	21.3766	0.61195	1.44865	0.16315	0.0188909	0.369262
688	2016	B	3	0.6	0.932418	1	0	21.3948	0.574529	3.45203	0.0644944	0.0330915	0.331071
688	2017	B	4	0.4	0.93144	1	0	21.5891	0.572424	5.83867	0.0365507	0.0387993	0.3268
688	2018	B	4	0.4	0.824498	1	0	21.6879	0.490261	3.89945	0.0525848	0.0319584	0.361585
688	2019	B	3	0	0.93502	1	0	21.7036	0.385886	1.17863	0.0092148	0.0225582	0.36105
688	2020	B	4	0.6	0.850406	1	0	21.9953	0.291188	3.26397	0.0193501	0.0112203	0.251408
688	2021	B	2	0.6	0.651061	1	0	22.4222	0.378355	0.319595	0.0089106	0.0095537	0.183019
688	2022	B	2	0.6	0.809737	1	0	22.7719	0.23396	0.118578	0.0030302	0.0063284	0.121065
691	2013	K	4	0	0	0	0	19.4516	0.119771	0.104297	0	0.818252	0.0004589
691	2014	K	3	0	0	0	0	19.6734	0.0416549	0.25859	0	0.678014	0.0816494
691	2015	K	3	0	0.366957	0	0	19.4747	0.328829	0.639526	0	0.693211	0.0035381
691	2019	K	3	0.6	0	0	0	19.2978	0.0633992	0.415758	0	0.597183	0.009841
691	2020	C26	3	0	0	1	0	20.405	0.549205	0.211793	0.0680925	0.191414	0.348293
692	2013	D	3	0.2	0	1	1	22.0259	0.445914	0.273488	0.0799787	0.1344	0.525479
692	2014	D	4	0.6	0.2653	1	1	22.0565	0.421078	0.345618	0.0794055	0.0779786	0.519669
692	2015	D	3	0.4	0	1	1	22.1769	0.388745	0.313846	0.0612066	0.139729	0.481782
692	2016	D	4	0.4	0	1	1	22.3105	0.39917	0.411696	0.0702271	0.100341	0.452612
692	2017	D	3	0.6	0	1	1	22.4537	0.335359	0.475911	0.086128	0.0838666	0.493358
692	2018	D	2	0.8	0.143826	1	1	22.5306	0.325193	0.519361	0.0924379	0.0592178	0.4694
692	2019	D	2	0.6	0.0951856	1	1	22.524	0.304678	0.424308	0.0932587	0.063816	0.466524
692	2020	D	2	0.8	0	1	1	22.3329	0.342616	0.350889	0.0705408	0.0439317	0.61388
692	2021	D	2	0.6	0.87733	1	1	22.4888	0.366467	0.233064	0.0715353	0.183036	0.368972
692	2022	D	2	0.4	0.859361	1	1	22.4255	0.352363	0.260316	0.0836275	0.079168	0.453555
697	2014	B	3	0.2	0.994027	1	0	21.1763	0.212062	6.92243	0.0145042	0.0040298	0.219136
697	2018	C37	4	0.4	0.979362	0	0	22.3733	0.307348	0.472954	0.0757251	0.0551661	0.221597
697	2019	C37	3	0.6	0.935912	0	0	22.0142	0.447761	0.332473	0.110907	0.0821364	0.223365
697	2020	C37	3	1	0.964278	0	0	21.9366	0.323245	0.227592	0.0502358	0.0839669	0.271685
697	2021	C37	2	0.6	0.971656	0	0	21.9006	0.298316	0.231422	0.0799296	0.0882864	0.241904
698	2013	C25	3	0.6	0.309589	1	1	22.6722	1.50035	0.584651	0.0023437	0.0729556	0.641276
698	2014	C25	4	0.8	0.52027	1	1	22.7436	1.44686	0.325619	0.0034464	0.0696672	0.536101
698	2015	C25	3	0.6	0	1	1	22.9882	1.12558	0.602428	0.0034765	0.0429889	0.429456
698	2016	C25	4	0.8	0.759307	1	1	23.0839	0.874683	0.764364	0.0019899	0.0358139	0.50917
698	2017	C25	3	0.6	0.869461	1	1	23.0117	1.16417	0.653116	0.002392	0.0450362	0.500854
698	2018	C25	2	0.2	0.128733	1	1	22.9363	1.13566	0.729347	0.0031649	0.0625224	0.506971
698	2019	C25	3	0.4	0.784664	1	1	22.906	1.2235	0.642192	0.0047102	0.0804834	0.445078
698	2020	C25	1	0.8	0.68875	1	1	23.0704	0.990599	0.793902	0.0071451	0.064964	0.341972
698	2021	C25	2	0.6	0.190676	1	1	23.0348	0.98626	0.742945	0.0090135	0.130398	0.313978
698	2022	C25	4	0.8	0.37914	1	1	22.6428	0.702788	0.819701	0.0107954	0.0583983	0.351584
700	2017	C36	4	0.4	0.916854	0	0	22.7425	0.644568	0.559136	0.0954541	0.093605	0.250093
703	2013	C28	3	0.4	0.170788	1	0	23.8932	1.3653	0.549621	0.0333342	0.0697341	0.335835
703	2014	C28	3	0.4	0.424614	1	0	24.0092	1.11055	0.569797	0.0368795	0.0554209	0.390942
703	2015	C28	2	0.4	0.533548	1	0	23.9505	1.16738	0.452113	0.0352749	0.061458	0.381908
707	2013	C26	5	0	0.414187	1	1	22.9166	0.427712	0.277813	0.0242624	0.277184	0.400759
707	2014	C26	4	0	0.220074	1	1	23.0304	0.42088	0.230813	0.0526453	0.350533	0.351411
709	2013	C31	4	1	1	1	1	25.8407	0.68549	0.275439	0.0043557	0.17867	0.422136
709	2014	C31	5	1	0.933616	1	1	25.8612	0.58267	0.243158	0.0106917	0.171801	0.464021
709	2015	C31	4	0.4	1	1	1	25.9096	0.418715	0.220185	0.01181	0.150346	0.456095
709	2016	C31	4	0.4	0.622667	1	1	25.949	0.408721	0.220504	0.0113867	0.160114	0.526488
709	2017	C31	4	0.6	0.841422	1	1	25.9711	0.579485	0.25686	0.013375	0.12173	0.583962
709	2018	C31	4	0.6	1	1	1	26.0644	0.606461	0.340414	0.0192542	0.10658	0.567133
709	2019	C31	4	0.2	0.900003	1	1	26.0796	0.577612	0.353931	0.0222494	0.102474	0.58893
709	2020	C31	4	0.6	0.979741	1	1	26.209	0.475133	0.32284	0.007022	0.0853246	0.615627
709	2021	C31	4	0.4	0.979579	1	1	26.2181	0.617462	0.364641	0.0076106	0.0796341	0.549052
709	2022	C31	3	0.4	0.976304	1	1	26.2576	0.577751	0.329387	0.0091396	0.0873386	0.557848
710	2014	C36	1	0.6	0.671834	0	0	19.9155	0.6394	0.729759	0.111125	0.115586	0.157954
710	2015	C36	2	0.8	0.728893	0	0	20.0279	0.487029	0.64654	0.129074	0.101582	0.13971
710	2016	C36	2	1	0.582429	0	0	20.1219	0.472583	0.686667	0.139969	0.0974126	0.261597
711	2016	K	3	0	0	0	0	22.1307	0.210266	1.55919	0.0894718	0.254474	0.0418737
711	2017	A	4	0.2	0	0	0	22.888	0.282531	0.635394	0.0707601	0.293111	0.0367694
716	2013	C14	4	0.6	0.136613	0	0	21.1011	1.08216	1.03442	0.0447275	0.0715826	0.314286
716	2014	C14	3	0.4	0.868146	0	0	21.5685	0.790739	2.52619	0.0658657	0.0342251	0.188561
718	2012	K	5	0.2	0	0	0	23.675	0.241506	0.155933	0.0073394	0.870876	0.0229516
718	2013	K	6	0.6	0.504939	0	0	23.7533	0.337418	0.224544	0.0084981	0.822002	0.0203583
718	2014	K	5	0.8	0	0	0	23.7855	0.259387	0.19358	0.0079306	0.841458	0.0092083
718	2020	K	6	0.4	0.718667	0	0	23.4941	0.252577	0.410778	0.0057413	0.614546	0.0549289
718	2021	K	5	0.2	0.874332	0	0	23.4604	0.190381	0.40132	0.0071803	0.642569	0.054494
718	2022	K	4	0.4	0.149578	0	0	23.4571	0.145233	0.482165	0.0048267	0.610041	0.0533258
719	2013	R	5	0.2	0.795428	0	1	21.7995	1.04352	1.84436	0.162888	0.175503	0.168756
719	2014	R	6	0.4	0	0	1	22.8722	1.23422	1.95579	0.0804603	0.0966137	0.140711
719	2015	R	6	0.2	0.684496	0	1	22.9531	0.798753	2.10353	0.0893305	0.0834445	0.126762
719	2016	R	5	0.2	0.511489	0	1	23.0406	0.811404	1.89218	0.100996	0.0807854	0.119144
719	2017	R	5	0.2	0.745405	0	1	23.118	0.774335	1.89243	0.1007	0.0833418	0.12866
719	2018	R	5	0.4	0.612324	0	1	23.1675	0.800558	1.88697	0.0820013	0.0951395	0.127417
719	2019	R	5	0.6	0.203849	0	1	23.2346	0.796713	1.87944	0.0899967	0.0984203	0.117959
719	2020	R	5	0.8	0.135055	0	1	23.337	0.738515	1.59038	0.0766592	0.0858062	0.11124
719	2021	R	5	0.4	0.471504	0	1	23.4251	0.648592	1.49204	0.0674395	0.0854548	0.0934479
719	2022	R	4	0.6	1	0	1	23.4834	0.627111	1.35854	0.087808	0.0714183	0.0891558
720	2013	D	4	0.6	0.919	1	1	22.4335	0.519344	0.291424	0.0877913	0.0489264	0.716246
720	2014	D	4	0.8	0.864522	1	1	22.4252	0.571156	0.251296	0.0935566	0.0500424	0.683655
720	2015	D	3	0.6	0.22236	1	1	22.4064	0.606071	0.354411	0.0935349	0.0436104	0.693812
720	2016	D	3	0.4	0.928593	1	1	22.4012	0.463028	0.36173	0.110298	0.0330398	0.665872
720	2017	D	2	1	0.948724	1	1	22.9242	0.381511	0.29953	0.0716246	0.357096	0.364256
720	2019	D	2	0.4	0.0159816	1	1	22.2552	0.726247	0.723168	0.167423	0.625188	0.0164859
720	2020	K	5	0.4	0.0505927	0	1	22.3883	0.777378	1.2969	0.338839	0.405815	0.0134088
720	2021	K	4	0.4	0.547929	0	1	22.4303	0.774316	0.915573	0.3347	0.459574	0.0123439
720	2022	K	4	0.2	0.463549	0	1	22.4413	0.718649	0.744364	0.285952	0.520449	0.0111515
722	2019	D	4	1	0.0347085	1	1	21.885	0.0762603	23.4543	0.0030606	0.0203305	0.459461
723	2015	C25	3	0.2	0.574172	1	0	23.422	0.726443	0.902639	0.150942	0.0497486	0.448618
723	2016	C25	1	0.2	0.543992	1	0	23.2567	0.517895	0.651402	0.0887754	0.113402	0.543356
723	2017	C25	1	0.6	0.655844	1	0	23.3492	0.926617	0.828525	0.0693999	0.104438	0.464262
723	2018	C25	2	0.2	0.246802	1	0	23.651	0.932021	0.563952	0.108416	0.105154	0.429289
723	2019	C25	1	0.4	0.965127	1	0	23.7008	0.735294	0.629163	0.0984097	0.054236	0.468344
723	2020	C25	2	0.6	0.908966	1	0	23.9546	0.571542	0.555967	0.100005	0.031367	0.36395
723	2021	C25	1	0.4	0.591685	1	0	24.1044	0.778088	0.407685	0.0485968	0.0469243	0.531372
723	2022	C25	5	0.6	0.801606	1	0	24.3224	0.7458	0.703075	0.0401546	0.0362042	0.422672
726	2016	C17	6	0.6	0.910307	1	0	22.9647	0.646736	0.8377	0.0311605	0.19312	0.557487
726	2017	C17	5	0.8	0.399322	1	0	23.0428	0.654747	0.686183	0.0328476	0.206542	0.533035
727	2013	C39	4	0.6	0.242628	0	1	20.6482	0.774165	0.568274	0.217562	0.162374	0.357652
731	2013	C26	5	0	0.184555	1	1	22.2967	1.24351	1.0345	0.0159638	0.071659	0.214848
731	2016	C26	4	0	0.278732	1	1	22.2797	0.482477	0.71037	0.0119246	0.0793927	0.471661
731	2017	C26	4	0.8	0.752147	1	1	22.1988	0.554656	1.05542	0.0097886	0.0453639	0.59001
731	2018	C26	4	1	0.182641	1	1	22.1461	0.61951	1.35368	0.0114404	0.0688843	0.570002
731	2019	C26	2	1	0.245658	1	1	22.0639	0.734978	1.57216	0.0128789	0.0635829	0.573616
731	2020	C26	3	1	0.79368	1	1	22.1106	0.744316	1.92388	0.0202536	0.0456818	0.500757
731	2021	C26	4	0.8	0.563906	1	1	22.2076	0.972189	2.76314	0.0139193	0.0763764	0.410139
731	2022	C26	3	1	0.652522	1	1	22.3669	1.02438	3.57709	0.0150587	0.0710727	0.32229
735	2015	A	5	0.4	0.217435	0	0	22.2279	0.166807	0.77689	0.0155143	0.156937	0.310178
735	2016	A	5	0.4	0	0	0	22.5453	0.166755	1.25821	0.0047519	0.171773	0.26536
737	2013	C26	4	0.6	0.328163	1	1	21.901	0.832655	0.369748	0.0996675	0.170702	0.393641
737	2014	C26	4	0.6	0.547352	1	1	21.8402	0.799362	0.416261	0.124051	0.167585	0.339146
737	2015	C26	4	0.6	0.535091	1	1	21.8262	0.709165	0.401225	0.118209	0.169846	0.329584
738	2014	C37	3	0.2	0.968771	0	1	22.5972	0.396836	2.55477	0.140221	0.131317	0.241164
751	2014	C32	3	0.2	0.367961	1	1	21.9259	1.24364	0.366274	0.0242241	0.337064	0.277025
751	2015	C32	3	0.6	0.657753	1	1	22.016	1.18397	0.646764	0.0259076	0.272269	0.241886
751	2016	C32	4	0.2	0.355859	1	1	22.1452	1.21043	0.381837	0.0160979	0.399649	0.195991
751	2017	C32	3	0.6	0.799679	1	0	22.1488	1.61333	0.55661	0.0134377	0.344223	0.199692
751	2018	C32	4	0.2	0.37582	1	0	22.2644	1.89297	0.444586	0.0291965	0.349312	0.193306
751	2019	C32	4	0.8	0.668768	1	0	22.2461	1.73228	0.595314	0.0342676	0.321811	0.239563
751	2020	C32	5	0.4	0.819868	1	0	22.3986	1.37188	0.609899	0.0290119	0.355233	0.220956
751	2021	C32	4	0.2	0	1	0	22.8334	3.36176	0.449319	0.0271673	0.376578	0.219244
751	2022	C32	4	0.4	0.568055	1	0	22.83	2.26539	0.516387	0.0314899	0.339893	0.219012
752	2013	C15	3	0.8	1	1	0	21.0266	0.359645	3.48914	0	0.0186794	0.15659
752	2018	C15	4	0.6	0.459552	1	1	20.8563	0.244751	0.951882	0.002433	0.0176683	0.117686
755	2013	C26	4	0.2	0.166679	1	1	22.6283	0.806649	0.2083	0.0148898	0.0927065	0.707948
755	2016	C26	4	0.6	0.8084	1	1	22.3626	0.705055	0.219081	0.0170446	0.0669312	0.686351
755	2018	C26	2	0.4	0.905088	1	1	22.9404	0.287321	0.368902	0.0064121	8.59e-05	0.0009253
755	2021	G	3	0.4	0.7854	0	1	23.3214	0.154038	0.512779	0.0095768	7.77e-05	0.0035372
755	2022	G	4	0.8	0.229309	0	1	23.267	0.123332	0.503445	0.0085593	5.01e-05	0.0040876
756	2013	C27	4	0.2	0.502092	1	1	22.0712	0.84777	0.839198	0.0772566	0.138203	0.365347
756	2014	C27	4	0.4	0.397736	1	1	22.169	0.88696	0.545583	0.0734838	0.13872	0.465459
756	2015	C27	4	0.6	0.558045	1	1	22.2256	0.823377	0.566411	0.0699777	0.121649	0.460901
756	2016	C27	4	1	0.729455	1	1	22.2757	0.871406	0.50698	0.0727096	0.118466	0.449098
756	2017	C27	5	0.6	0.859885	1	1	22.386	0.903466	0.869831	0.0592791	0.135241	0.408239
756	2018	C27	4	0	0	1	1	22.5009	0.930824	0.592125	0.0578473	0.160868	0.44474
756	2019	C27	4	0	0	1	1	22.5852	0.907697	0.522243	0.0480588	0.175627	0.436131
756	2020	C27	4	0.6	0.527371	1	1	22.6824	0.887811	0.656229	0.0535615	0.158519	0.439495
756	2021	C27	5	0.8	0.647947	1	1	22.7155	0.909544	0.690048	0.0898207	0.140144	0.435774
756	2022	C27	5	0.6	0.672583	1	1	22.8353	0.962096	0.710775	0.0921049	0.146639	0.417161
758	2013	B	5	0.8	0.638264	1	1	23.5513	1.10507	0.826961	0.0987949	0.191939	0.170722
761	2013	C31	3	0.8	0.36415	1	1	24.4856	0.991177	0.360248	0.0082408	0.269616	0.431462
761	2014	C31	4	0.8	0.857941	1	1	24.6186	0.898323	0.446481	0.0099199	0.223882	0.348669
761	2015	C31	4	1	0.602643	1	1	24.5179	0.624862	0.317217	0.0109889	0.193464	0.450866
761	2016	C31	3	0.8	0.32157	1	1	24.7159	0.598544	0.471814	0.0115109	0.18049	0.381722
761	2017	C31	2	1	0.232375	1	1	24.8664	0.691284	0.529682	0.0115654	0.17794	0.378615
761	2018	C31	3	1	0.691771	1	1	24.8115	0.818423	0.693652	0.0107237	0.179059	0.401199
761	2019	C31	4	0.8	0.875189	1	1	24.8297	0.876365	0.650423	0.003881	0.126794	0.430146
761	2020	C31	4	0.8	0.637721	1	1	24.8978	0.774379	0.769311	0.0037721	0.139062	0.404332
761	2021	C31	4	1	0.845658	1	1	24.7333	1.29686	0.66121	0.0046576	0.184781	0.462049
761	2022	C31	4	0.8	0.477923	1	1	24.5101	1.26165	0.287878	0.0203386	0.191857	0.563
766	2013	C27	3	0.8	0.188302	1	0	20.8249	0.147643	0.479013	0.0808487	0.261434	0.10166
767	2013	D	3	0.2	0.974873	1	1	24.1403	0.427747	0.506893	0.0474356	0.0232447	0.544562
767	2014	D	4	0.6	0.909408	1	1	24.1345	0.359418	0.4679	0.0438945	0.0253354	0.60035
767	2015	D	4	0.4	0.0684949	1	1	24.2257	0.286546	0.402389	0.0446737	0.0181145	0.591373
767	2016	D	4	0.2	0.965236	1	1	24.5387	0.210152	0.621977	0.0403309	0.0161768	0.497456
767	2017	D	2	0.4	0.889207	1	1	24.6029	0.202986	0.537033	0.0527754	0.0187895	0.555677
767	2018	D	2	0.4	0.0764031	1	1	24.643	0.227337	0.530022	0.0597242	0.0166662	0.556565
767	2019	D	3	0.4	0.944687	1	1	24.6538	0.237356	0.418721	0.0747095	0.0154525	0.539261
767	2020	D	4	0.4	0.985802	1	1	24.7638	0.216858	0.444661	0.0876242	0.01846	0.505695
767	2021	D	4	0.2	0.904089	1	1	24.8527	0.25673	0.520889	0.099939	0.0310944	0.540135
767	2022	D	2	0.2	1	1	1	24.8662	0.323181	0.67898	0.108532	0.021802	0.537365
777	2012	C34	4	0.2	0.482492	0	1	21.2737	0.493316	1.6558	0.189654	0.235892	0.156235
777	2013	C34	4	0.2	0.291999	0	1	21.3282	0.52823	1.39506	0.136712	0.25702	0.236984
778	2013	C33	5	0.4	0.161549	0	1	24.6579	1.37964	0.76143	0.0264087	0.148101	0.33401
778	2014	C33	4	0	0.159097	0	1	24.6987	1.1644	0.715525	0.0291	0.117179	0.316354
778	2015	C33	4	0.2	0	0	1	24.6526	0.960772	0.732096	0.0310109	0.127364	0.325904
778	2016	C33	5	0.2	0	0	1	24.6206	1.04171	0.763776	0.0312613	0.0820572	0.292576
778	2017	C33	5	0.2	0.256594	0	1	24.6157	0.839562	0.920838	0.0324813	0.0504604	0.329321
778	2018	C33	4	0	0	0	1	24.6714	0.803957	0.832628	0.0326416	0.109683	0.312265
778	2019	C33	6	0.4	1	0	1	24.6265	0.806501	0.878844	0.03793	0.107378	0.332758
778	2022	C33	3	0.4	0.651953	0	1	24.7471	0.873945	1.12117	0.0407895	0.0953922	0.348076
779	2019	M	6	0.2	0.194213	0	1	21.9491	0.551958	1.52335	0.172854	0.0069163	0.195268
782	2019	C28	2	0.8	0.885458	1	0	21.7029	1.07488	1.00161	0.0599995	0.130401	0.299199
782	2020	C28	1	0.6	0.769282	1	0	21.7609	0.856641	1.00343	0.0816781	0.134545	0.260428
782	2021	C28	1	0.8	0.84668	1	0	21.8718	1.11115	0.959262	0.0716865	0.138595	0.209172
782	2022	C28	3	0.8	0.65766	1	0	21.87	0.924758	0.849701	0.0422585	0.142176	0.189375
789	2013	C30	4	0.4	0.374084	0	1	22.7832	0.821865	0.621004	0.0554326	0.0484965	0.504086
789	2014	C30	4	0.2	0.2601	0	1	22.9022	0.801179	0.818127	0.0628499	0.0464448	0.519898
789	2015	C30	4	0.2	0.273494	0	1	22.9214	0.625736	0.848033	0.0633975	0.0454235	0.493861
789	2016	C30	4	0.4	0.214515	0	1	22.861	0.647025	0.859325	0.0716849	0.0399833	0.507668
789	2017	C30	5	0.4	0.486117	0	1	22.8484	0.84177	0.722215	0.0707146	0.0594446	0.482127
789	2018	C30	5	0.6	0.295501	0	1	23.0312	1.10785	1.17863	0.0676273	0.0513094	0.384324
790	2013	C33	3	0.4	0.68936	0	0	20.735	0.683916	1.3198	0.341002	0.0514172	0.150912
791	2018	D	4	0.2	0.999913	1	1	23.6751	0.120881	1.1815	0.0381566	0.0003256	0.780163
791	2021	D	4	0.4	1	1	1	23.6003	0.109379	1.07897	0.0790883	0.0005756	0.799686
791	2022	D	3	0	0.999729	1	1	23.8072	0.103345	0.946902	0.0730348	0.0005369	0.664568
792	2016	C26	3	0.2	0.887202	1	1	25.1414	0.126655	0.534659	0.004205	0.0408605	0.441414
792	2017	C26	3	0.4	0.778266	1	1	25.1351	0.141498	0.468468	0.0043566	0.040083	0.638713
792	2018	C26	3	0	0.703858	1	1	25.0407	0.227293	0.272664	0.0061111	0.0404133	0.69132
793	2013	R	5	0.4	1	0	0	22.6942	0.566305	1.46766	0.0434968	0.0323768	0.15803
793	2014	R	3	0.4	0.466844	0	0	23.1061	0.438541	1.76694	0.0574598	0.044721	0.105145
793	2015	R	3	0.4	0.787189	0	0	23.2729	0.365171	3.13124	0.0601156	0.0283754	0.0935599
793	2016	R	3	0.6	0.14244	0	1	23.3167	0.347785	3.05458	0.0753411	0.0232429	0.0927638
793	2017	R	5	0.4	0.463081	0	0	23.4853	0.234244	2.48486	0.0423759	0.039334	0.0388683
793	2018	R	4	0.4	0.0964359	0	0	23.2809	0.263405	1.23076	0.108058	0.0453284	0.0450928
793	2019	R	2	0.2	0.533085	0	0	23.2785	0.304144	1.16293	0.0853264	0.0151254	0.0548655
793	2020	R	3	0.4	0.614708	0	0	22.9403	0.269299	1.75231	0.0753611	0.0170852	0.0313689
793	2021	R	4	0.4	0.602368	0	0	22.5917	0.128945	1.26114	0.0673904	0.0184161	0.0422591
793	2022	R	3	0.6	0.578257	0	0	22.4175	0.127361	1.03445	0.0583986	0.0023847	0.0631581
795	2017	C30	4	0.2	0.428618	0	0	21.6884	0.721176	3.08418	0.177156	0.138735	0.230983
795	2018	C30	4	0.4	0.563094	0	0	21.7725	0.779159	2.66793	0.205449	0.171868	0.211587
796	2013	H	3	0.4	0.869666	0	0	20.9705	0.569172	1.72646	0.142163	0.0066208	0.14478
797	2013	K	6	0.2	0.255216	0	1	22.6842	0.345417	0.517173	0.0794511	0.632784	0.0278786
797	2014	K	5	0.6	0.695783	0	1	22.7974	0.28195	0.409705	0.0573942	0.663232	0.0253578
797	2015	K	5	0.2	0.433843	0	1	23.0248	0.268456	0.561231	0.0761627	0.577268	0.0199458
797	2016	K	6	0.2	0.659477	0	1	23.1127	0.246081	0.546998	0.0595983	0.636122	0.0232827
797	2017	K	6	0.4	0.799101	0	1	23.4506	0.318436	1.13223	0.0554867	0.452552	0.0280949
797	2018	K	6	0.2	0.304195	0	1	23.4833	0.313105	0.589614	0.0945583	0.626777	0.0574648
797	2019	K	6	0.2	0.405254	0	1	23.7326	0.289722	0.515179	0.101132	0.614345	0.0429419
797	2020	K	7	0.2	0.466274	0	1	23.874	0.266793	0.511472	0.0525975	0.638663	0.0294428
797	2021	K	6	0.2	0.57007	0	1	23.7794	0.388647	0.488159	0.0490866	0.631321	0.0310839
798	2013	A	3	0.4	0.793783	0	1	20.6556	0.324331	5.57013	0.0089495	0.151735	0.276282
798	2014	A	4	0.4	0.799755	0	1	20.6497	0.406468	5.80692	0.0159436	0.149877	0.279124
798	2015	A	3	0.2	0.716828	0	1	20.5625	0.585803	0.919248	0.0285311	0.1786	0.350392
798	2016	A	2	0.4	0.722201	0	1	20.6174	0.610432	1.01522	0.0490439	0.168303	0.298032
798	2017	A	1	0.4	0.625131	0	1	20.7497	0.776726	1.07061	0.0167636	0.186915	0.325788
798	2018	A	2	0.6	0.784036	0	1	20.7684	0.604162	1.2525	0.0243337	0.165736	0.297652
798	2019	A	2	0.6	0.818033	0	1	20.8408	0.533114	0.662543	0.0158957	0.188106	0.357872
798	2020	A	3	0.4	0.841039	0	1	20.8551	0.393071	0.305126	0.0274806	0.177426	0.382834
798	2021	A	4	0.2	0.557835	0	1	20.7351	0.429552	0.281139	0.0229729	0.142993	0.444485
798	2022	A	3	0.4	0.907689	0	1	21.0226	0.50551	1.20496	0.0096988	0.159258	0.352671
799	2013	C15	5	0.8	0.887653	1	0	21.5013	0.290087	1.75835	0.0013133	0.338943	0.200389
799	2014	C15	4	0.6	0.720042	1	0	21.4685	0.181356	1.17808	0.00099	0.370658	0.206464
799	2016	C15	5	0.4	0.610555	1	1	21.5823	0.282156	1.68064	0.0002995	0.323213	0.204232
799	2017	C15	5	0.6	0.676782	1	1	21.6561	0.358317	2.02522	0.0024607	0.30622	0.159206
800	2013	C36	4	0.8	0	0	1	23.7713	1.58735	0.737035	0.0037967	0.124616	0.275966
800	2014	C36	4	0.6	0.806748	0	1	23.7637	1.6127	0.605675	0.0016882	0.200893	0.284011
800	2015	C36	5	0.8	0.630079	0	1	23.6158	1.31536	0.626996	0.0013471	0.183267	0.30381
800	2016	C36	4	0.8	0.409737	0	1	23.6703	1.191	0.718201	0.0087186	0.147328	0.253771
800	2017	C36	4	0.6	0.192883	0	1	23.6405	1.45447	0.850728	0.0097874	0.11694	0.227931
800	2018	C36	4	0.6	0.915917	0	1	23.6479	1.37532	0.801557	0.0828808	0.117501	0.230883
800	2019	C36	5	0.6	0.648163	0	1	23.7016	1.44524	0.562589	0.0671137	0.195385	0.224992
802	2013	N	6	0.2	0	0	0	20.8178	0.158668	2.83233	0.0033898	0.0082501	0.219454
802	2014	N	4	0	0	0	0	21.1332	0.322894	3.50611	0.14125	0.0903468	0.164616
802	2015	R	3	0.4	0	0	0	21.0759	0.238513	2.38925	0.0703979	0.07847	0.142169
802	2016	R	3	0	0	0	0	22.3865	0.276608	5.46993	0.0831686	0.0504476	0.0086138
802	2017	R	3	0	0	0	0	22.4531	0.242024	4.20101	0.1288	0.111835	0.0070013
803	2013	C17	3	0	0	1	0	20.0116	0.455636	0.392889	0.0050542	0.64337	0.0439758
803	2014	C17	4	0	0.442218	1	0	19.941	0.343803	0.324414	0.0050258	0.676141	0.0095411
803	2015	C17	1	0	0.197943	1	0	19.9761	0.219736	0.298142	0.0112686	0.667989	0.0156124
803	2016	C17	1	0.2	0.534117	1	0	20.0801	0.14608	0.175985	0.0042652	0.2225	0.131019
803	2018	C38	2	0	0	0	1	20.9979	0.375951	0.641461	0.19052	0.089197	0.0594302
803	2019	C38	1	0	0	0	1	19.7663	0.02768	0.356254	0.0276918	0.0397074	0.0038179
803	2021	N	2	0	0.0670807	0	1	21.7386	0.361352	0.965699	0.0480947	0.0155592	0.114762
806	2013	C38	3	0.6	0.173569	0	0	21.4571	0.373951	0.795331	0.222588	0.149726	0.197297
806	2014	C38	4	0.4	0.343099	0	0	21.5139	0.374046	0.861094	0.223725	0.149346	0.174516
806	2015	C38	3	0.6	0	0	0	21.7165	0.339417	2.46776	0.163152	0.144588	0.139153
806	2016	C38	3	0.6	0	0	0	21.7833	0.431266	1.94842	0.162827	0.157934	0.129281
806	2017	C38	4	0.8	0.292321	0	0	21.9362	0.334641	2.21132	0.189224	0.143519	0.0963704
806	2018	C38	3	0.4	0	0	0	21.6324	0.260467	1.43349	0.217815	0.0927525	0.122203
809	2016	N	3	0.6	0.36142	0	1	22.5762	0.0033165	0.348675	0.0653615	0.825917	0.0410411
809	2018	N	4	0.8	0.379619	0	1	22.4821	0.264196	0.185623	0.0133743	0.699358	0.0344665
809	2019	N	2	0.6	0	0	1	22.453	0.0321785	0.0655502	0.0013608	0.730896	0.0333357
809	2020	N	3	0.4	0.11619	0	1	22.2421	0.0333791	0.133419	0.003357	0.903392	0.0380926
809	2021	N	3	0.6	0	0	1	22.2064	0.0254656	0.116639	0.003888	0.9312	0.0263483
810	2012	C17	3	0.4	0.645188	1	1	20.8457	0.92997	0.504543	0.0609847	0.162902	0.566615
810	2013	C17	3	0.4	0.141232	1	1	20.8112	1.00961	0.558934	0.0778921	0.175517	0.545401
811	2016	C34	3	0.6	0.686332	0	1	22.3865	0.623706	0.901703	0.176004	0.108691	0.130459
811	2017	C34	4	0.4	0.607902	0	1	22.4387	0.6372	1.27517	0.219257	0.0999404	0.123857
811	2018	C34	5	0.4	0.123819	0	1	22.5235	0.621271	0.926541	0.200457	0.118505	0.116089
811	2019	C34	5	0.4	0.579913	0	1	22.7291	0.566756	1.31357	0.176615	0.0954254	0.100503
812	2014	C23	3	0.8	0.727759	0	0	21.2905	0.35805	1.04771	0.0323687	0.209843	0.299735
815	2013	C22	4	0.4	0.462682	1	1	21.6284	0.197321	0.0839183	0.0373537	0.242416	0.393103
815	2014	C22	4	0.4	0.375118	1	1	21.1327	0.312704	0.152563	0.0663991	0.374941	0.374389
815	2016	C22	5	0.2	0.846894	1	1	21.7757	0.275018	2.081	0.0142235	0.195275	0.274882
815	2017	C22	5	0.6	0.834859	1	1	21.7521	0.297161	1.87129	0.0230925	0.214714	0.269131
818	2013	C26	3	0.6	0.477288	1	0	21.739	0.969017	0.54773	0.0106428	0.067418	0.458414
818	2014	C26	2	0.2	0.801677	1	0	21.7049	1.08869	0.628413	0.0131334	0.0491868	0.54847
818	2015	C26	3	0.4	0.756963	1	0	21.6696	0.984673	1.09288	0.0138302	0.0405785	0.547824
818	2016	C26	3	0.4	0.586335	1	0	21.7037	0.994116	1.45043	0.0141783	0.0545896	0.526852
818	2017	C26	3	0.8	0.738121	1	0	22.0589	1.05162	0.560079	0.0599572	0.0507496	0.363939
818	2018	C26	2	0.6	0.874809	1	0	22.1635	0.953493	0.592578	0.0978915	0.0767053	0.313524
818	2019	C26	4	0.6	0.527238	1	0	22.2162	0.870404	0.746298	0.0864779	0.0815059	0.279471
818	2020	C26	4	0.6	0.64637	1	1	22.2979	0.76226	0.865435	0.0919904	0.0902157	0.24949
819	2013	C25	3	0.8	0.95066	1	1	20.4052	2.74977	4.87438	0.0015401	0.050165	0.170155
819	2014	C25	4	0.2	0.280057	1	1	20.4697	1.94311	4.72262	0.0009062	0.0353826	0.274925
819	2015	C25	4	0.4	0.950821	1	1	20.5234	1.85888	4.40078	0.0056258	0.0471221	0.264162
819	2016	C25	4	0	0	1	1	20.5337	1.65555	4.85655	0.0046672	0.043968	0.23433
819	2017	C25	2	0.4	0	1	1	20.5248	1.92811	3.9814	0.0169319	0.0724508	0.210474
819	2018	C25	5	0.6	0.90478	1	1	20.5751	2.39096	5.87284	0.0173434	0.0461213	0.176437
819	2019	C25	5	0.6	0.7753	1	1	20.6801	1.91804	5.69987	0.0120562	0.0513318	0.158771
820	2013	C22	1	0.4	0.254931	1	0	20.3419	0.36143	0.823965	0.0571385	0.118107	0.460212
821	2012	C35	4	0.6	0	0	0	21.1024	0.339624	1.70696	0.102449	0.206842	0.301393
821	2013	C35	3	0.4	0.161372	0	0	21.3559	0.433084	1.22133	0.125775	0.177076	0.305091
821	2014	C35	4	0.6	0	0	0	21.3856	0.483042	1.13813	0.132103	0.177088	0.285261
821	2015	C35	3	0.6	0.57412	0	0	21.7451	0.435434	1.20869	0.118052	0.135802	0.20034
821	2016	C35	3	0.6	0.527128	0	0	21.804	0.447683	1.59892	0.137135	0.121746	0.177752
822	2012	C26	3	0	0	1	1	22.5144	0.772816	0.417135	0.028281	0.0611824	0.624156
822	2013	C26	3	0.4	0.477296	1	1	22.4159	0.755117	0.50366	0.0245722	0.0737389	0.549082
823	2013	C39	3	0.6	1	0	1	22.1029	0.940536	1.32347	0.227392	0.129197	0.321194
825	2013	C31	4	0.4	0.780637	1	1	25.0515	1.44578	0.34233	0.0315824	0.15502	0.511602
825	2014	C31	4	0.6	0.537269	1	1	25.058	1.14078	0.282042	0.0435764	0.113665	0.566295
825	2015	C31	2	0.4	0.418328	1	1	25.0061	0.91309	0.33425	0.0362609	0.0851024	0.670656
825	2016	C31	4	0.4	0.618236	1	1	25.0081	0.782411	0.341487	0.0277598	0.0828682	0.69752
825	2017	C31	4	0.4	0.848109	1	1	25.034	0.921792	0.388066	0.0204796	0.103315	0.664485
825	2018	C31	5	0.4	0.875024	1	1	24.9975	0.997081	0.493338	0.0172803	0.109873	0.644204
825	2019	C31	5	0.8	0.836653	1	1	24.9653	0.996232	0.500579	0.0152097	0.121964	0.626367
825	2020	C31	5	0.8	0.938555	1	1	24.9472	0.97818	0.461352	0.0136005	0.129414	0.615437
825	2021	C31	5	0.4	0.101771	1	1	24.9369	1.49285	0.396374	0.0126604	0.148054	0.580741
829	2013	F	3	1	0.614723	0	1	23.1695	2.866	0.728663	0.124832	0.412816	0.0315614
833	2013	C22	5	0	0.631425	1	1	20.8243	0.917779	1.01304	0.0244925	0.275994	0.422543
833	2016	C22	3	0.4	0.369917	1	1	21.9527	0.525181	2.52019	0.0191223	0.0642965	0.217841
833	2017	C22	4	0.6	0.87624	1	1	21.9413	0.561013	2.58835	0.0126915	0.0804517	0.213084
833	2018	C22	4	0	0.0703031	1	1	22.1081	0.859186	1.54538	0.010194	0.0665399	0.199604
833	2019	S	5	0.2	0.0528046	0	1	22.1992	0.836851	0.90601	0.0074594	0.13471	0.311565
833	2020	S	4	0.2	0.603498	0	1	22.3085	0.689349	0.940431	0.0072642	0.142331	0.277934
836	2013	C38	3	0.6	0.911478	0	0	21.6217	0.459467	0.430629	0.0968354	0.44874	0.245604
836	2014	C38	3	0.6	0.0233668	0	0	21.5488	0.424878	0.355616	0.0859267	0.474272	0.246619
836	2015	C38	3	0	0.969346	0	0	21.932	0.57098	1.17592	0.0601684	0.310463	0.138305
836	2016	C38	4	0	0.958681	0	0	21.6791	0.6252	2.37542	0.0933517	0.106912	0.167317
836	2017	C38	5	0.6	0.94625	0	0	21.6986	0.783035	2.62515	0.0770283	0.10586	0.16211
836	2018	C38	6	0.4	0.700607	0	0	21.8464	0.930325	1.16505	0.175671	0.136008	0.180205
836	2019	C38	5	0.6	0.873554	0	0	21.6683	0.403008	0.97784	0.22886	0.134016	0.241062
850	2013	C17	5	0.4	0.244536	1	1	22.5423	0.320373	0.450794	0.0221616	0.0540247	0.317411
850	2014	C17	4	0.6	0.578606	1	1	22.622	0.308612	0.960197	0.0259435	0.0621654	0.317499
850	2015	C17	4	0.4	0.204436	1	1	22.8717	0.253189	0.587026	0.0200371	0.046702	0.225443
850	2016	C17	5	0.8	0.69348	1	1	22.7768	0.240177	0.453115	0.0196485	0.0504166	0.234129
850	2017	C17	4	0.4	0.864491	1	1	22.7866	0.299075	0.371475	0.0259273	0.0879627	0.232398
851	2013	F	5	0.4	0.57113	0	1	22.4293	1.3626	1.26764	0.201087	0.123866	0.0272847
851	2014	F	6	0.4	0.534683	0	1	22.5441	1.212	1.08647	0.226872	0.20296	0.0295841
851	2015	F	4	0.4	0.884628	0	1	22.5932	1.17254	1.05924	0.15947	0.109191	0.0202764
851	2016	F	5	0.6	0.814692	0	1	22.7719	1.21774	1.20649	0.196209	0.080353	0.0136002
851	2017	F	6	0.4	0.814603	0	1	22.8235	1.12721	1.19859	0.121516	0.0947079	0.0125544
851	2018	F	6	0.6	0.215857	0	1	22.8912	1.09589	1.13387	0.1875	0.14874	0.0124738
851	2019	F	6	0.6	0.537766	0	1	22.9566	1.26276	1.24006	0.430943	0.135583	0.0123005
856	2013	C35	3	0.4	0.719868	0	1	21.4654	0.705049	0.865621	0.332624	0.138652	0.106038
856	2014	C35	3	0	0	0	1	21.6167	0.686275	0.805709	0.33583	0.155145	0.0907122
856	2015	C35	3	0.2	0.913523	0	1	21.5289	0.604832	0.68701	0.331168	0.169543	0.0933744
856	2017	C35	3	0.4	0.0689856	0	1	21.3332	1.01233	0.827462	0.42049	0.0906742	0.165181
856	2018	C35	4	0.4	0.949511	0	1	21.4517	1.03863	0.875926	0.371212	0.0804875	0.139253
856	2019	C35	4	0.2	0.990609	0	1	21.5589	1.16326	0.831424	0.279907	0.0858743	0.136538
862	2013	C34	3	0	0.813277	0	1	22.2833	0.187651	0.816414	0.0794629	0.0959776	0.726517
862	2014	C34	3	0.4	0.659704	0	1	22.9775	0.201362	1.20349	0.0525455	0.037245	0.781902
862	2015	D	3	0.2	0.767338	1	1	22.9599	0.127599	0.798458	0.0271062	0.0176496	0.845986
862	2016	D	2	0	0.154412	1	1	23.0274	0.148894	1.72706	0.0659679	0.0115207	0.757836
862	2017	D	4	0.2	0.987912	1	1	22.9402	0.097431	1.18181	0.0907089	0.0095971	0.772414
862	2018	D	3	0.2	0.0249843	1	1	23.0006	0.126249	0.906263	0.112057	0.0115158	0.781368
862	2019	D	3	0.4	0.788104	1	1	22.9589	0.142026	1.0928	0.150482	0.00896	0.736587
862	2020	D	4	0.6	0.952317	1	1	22.9131	0.131447	0.854554	0.180393	0.0067387	0.696676
862	2021	D	4	0.6	0.960248	1	1	22.7296	0.166091	0.627201	0.124227	0.0069434	0.794054
862	2022	D	3	0.2	0.875068	1	1	22.745	0.155241	0.612354	0.183305	0.006976	0.714287
868	2013	C36	5	0.2	0.622545	0	1	22.2133	0.82429	0.949796	0.184918	0.104122	0.131768
869	2013	C15	5	0.6	0.235463	1	1	22.8029	0.535943	1.15719	0.0221344	0.265089	0.239659
869	2014	C15	4	0.2	0.246446	1	1	22.9107	0.49152	0.930034	0.0163452	0.234215	0.284181
869	2015	C15	4	0.8	0.421099	1	1	23.0597	0.482926	0.707451	0.0191213	0.218562	0.298645
869	2016	C15	4	0.4	0.515089	1	1	23.1681	0.431376	0.74193	0.0150123	0.195055	0.406242
869	2017	C15	4	1	0.213215	1	1	23.2519	0.409938	0.768051	0.0210418	0.197309	0.425077
869	2018	C15	4	1	0.65332	1	1	23.2972	0.400885	0.834643	0.01846	0.207703	0.438318
869	2019	C15	3	0.6	0.613103	1	1	23.3368	0.37593	0.944163	0.0195061	0.210465	0.431865
869	2020	C15	4	0.8	0.736562	1	1	23.2961	0.253858	0.910492	0.0140319	0.224808	0.436935
875	2013	D	3	0.6	0.0219968	1	1	23.6294	0.253785	0.573109	0.041801	0.00508	0.715457
875	2014	D	4	0.4	0.907765	1	1	23.7348	0.246244	0.302305	0.0400963	0.0043521	0.749593
875	2015	D	4	0.6	1	1	1	23.8532	0.199213	0.279602	0.0378344	0.0038632	0.697573
875	2016	D	4	0.6	0.930207	1	1	24.1269	0.166378	0.410497	0.0415566	0.0027434	0.679235
875	2017	D	4	0.4	0.869006	1	1	24.2838	0.156392	0.260955	0.0559158	0.0029142	0.692852
875	2018	D	2	0.8	1	1	1	24.406	0.194868	0.382839	0.0843215	0.0023004	0.744374
875	2019	D	4	0.6	0.85473	1	1	24.4667	0.206213	0.548318	0.106847	0.0023346	0.6989
875	2020	D	4	0.2	0.896817	1	1	24.7502	0.204614	0.507111	0.119882	0.0051656	0.62303
875	2021	D	5	0	0.772365	1	1	24.9243	0.214544	0.538314	0.125152	0.0061598	0.661953
875	2022	D	4	0.4	1	1	1	24.9932	0.216311	0.662863	0.121202	0.0037255	0.700595
876	2013	C13	5	0.8	0.385887	0	0	24.1088	2.55911	0.512954	0.0170237	0.153552	0.189913
876	2014	C13	5	0.2	0.88605	0	0	24.2319	2.22486	0.601486	0.0130004	0.138126	0.189154
876	2015	C13	5	0.4	0.651682	0	0	24.2848	1.7931	0.652842	0.01099	0.0942817	0.191318
876	2016	C13	6	0.8	0.749402	0	0	24.3445	1.67707	0.559066	0.0129155	0.114531	0.200463
876	2017	C13	6	0.6	0.735549	0	0	24.4716	1.56737	0.448379	0.0123782	0.120404	0.19127
876	2018	C13	5	1	0.647208	0	0	24.5933	1.52802	0.443911	0.0118376	0.112525	0.182506
876	2019	C13	5	0.4	0.717634	0	0	24.8855	1.46308	0.300457	0.0139222	0.144942	0.215285
876	2020	C13	5	0.6	0.485225	0	0	25.4187	1.26482	0.419948	0.0079067	0.142994	0.263707
876	2021	C13	5	0.6	0.63868	0	0	25.6116	1.04272	0.509898	0.0080994	0.119981	0.254166
876	2022	C13	5	0.8	0.275473	0	0	25.6409	1.05049	0.353334	0.0094079	0.130972	0.261074
878	2013	C32	5	0.2	0.415863	1	1	24.0038	1.71698	0.315849	0.0230433	0.342496	0.289025
878	2014	C32	5	0	0.778576	1	1	23.937	2.42533	0.305808	0.0246964	0.329236	0.320984
878	2015	C32	5	0.4	0.229074	1	1	23.8721	2.35184	0.303757	0.0207923	0.282467	0.32827
878	2016	C32	5	0.2	0.564546	1	1	23.8608	2.55389	0.28717	0.0218529	0.264627	0.320244
878	2017	C32	5	0.4	0.475666	1	1	24.0137	2.2974	0.277909	0.0253584	0.292852	0.34893
878	2018	C32	4	0.4	0.643763	1	1	24.3413	1.47944	0.424996	0.0092168	0.232162	0.413618
878	2019	C32	4	0.2	0.406358	1	1	24.4696	1.58963	0.330472	0.0018407	0.307445	0.420842
878	2020	C32	4	0.6	0.250368	1	1	24.4081	2.14688	0.437626	0.0022529	0.300976	0.394547
881	2013	S	6	0.2	0.12675	0	0	22.5367	0.325697	0.811935	0.0226984	0.209082	0.492423
882	2016	K	4	0.4	0.178291	0	0	23.098	0.0835171	3.31685	0.0022759	0.0001052	0.0049152
882	2017	L	3	0.8	0.909712	0	0	23.3544	0.0889693	0.702985	0.0143417	0.0605017	0.0040896
882	2018	L	3	0.8	1	0	0	23.3464	0.0905986	1.36519	0.0317476	0.0618949	0.0037581
882	2019	L	3	1	0.795883	0	0	23.3585	0.090473	1.20995	0.0139622	0.0594645	0.0037481
882	2020	L	3	1	0.930927	0	0	23.1453	0.07058	0.860723	0.0018543	0.0692632	0.0034502
882	2021	L	3	0.8	0.436829	0	0	23.2864	0.100479	0.986634	0.0046599	0.0430442	0.0022544
882	2022	L	3	0.6	0.747506	0	0	23.2388	0.0883955	0.857862	0.0073765	0.0478157	0.0017689
883	2012	D	4	0.2	0.146538	1	1	24.1923	0.324709	0.796463	0.0299321	0.0061813	0.677389
883	2013	D	4	0.4	0	1	1	24.1792	0.347686	0.300496	0.0242332	0.0046988	0.694633
883	2014	D	5	0.2	0.112155	1	1	24.24	0.22246	0.148748	0.0204817	0.0106908	0.662773
883	2015	D	4	0.2	0.236371	1	1	24.4842	0.184841	0.650422	0.0138915	0.0037532	0.548387
883	2016	D	6	0.4	0.24766	1	1	24.4552	0.221131	0.339708	0.0176306	0.0058904	0.611662
883	2017	D	6	0.6	0.0893787	1	1	24.5596	0.262554	0.319161	0.0234826	0.0056513	0.560071
883	2018	D	5	0.8	0.971142	1	1	24.5988	0.25989	0.308108	0.0318555	0.008321	0.537829
883	2019	D	5	0.6	0.937976	1	1	24.8237	0.291247	0.405016	0.0371343	0.006791	0.629698
883	2020	D	5	0.6	0.891142	1	1	24.8204	0.282472	0.444172	0.0499947	0.0069117	0.683077
883	2021	D	5	0.4	1	1	1	25.0147	0.33951	0.792289	0.054557	0.0108086	0.625658
883	2022	D	4	0.2	0.10387	1	1	25.0987	0.269793	0.76811	0.0439515	0.0083095	0.603745
885	2013	C30	5	0.2	0.484494	0	1	22.3711	0.76852	0.359785	0.0164527	0.0765709	0.662211
885	2014	C30	4	0.6	0.411354	0	1	22.4572	0.736159	0.204992	0.0141742	0.0670146	0.566514
885	2015	C30	4	0.4	0.848145	0	1	22.5041	0.55731	0.593935	0.014329	0.0556693	0.543525
889	2012	F	4	1	0	0	0	21.3273	1.12814	0.542503	0.0193773	0.352199	0.258116
889	2013	F	5	1	0	0	0	21.2669	1.1861	0.43161	0.0218708	0.381248	0.285797
890	2019	C33	1	0.4	0.649281	0	0	22.2894	0.163139	0.924451	0.0294665	0.00932	0.0357441
892	2013	I	3	0	0.849448	0	0	15.5773	1.74032	12.7348	0	0	0
899	2013	D	4	0.4	0.0037607	1	1	22.5377	0.430062	0.26622	0.0419842	0.0270308	0.689508
899	2014	D	4	0.6	1	1	1	22.5068	0.441588	0.305682	0.0536588	0.0236989	0.675421
899	2015	D	4	0.6	0.999724	1	1	22.5107	0.428115	0.344199	0.0405196	0.0136218	0.643042
899	2016	D	4	0.2	0.990665	1	1	22.7472	0.321459	0.97951	0.0548628	0.019336	0.481787
899	2017	D	1	0.2	0.956952	1	1	22.7138	0.285652	0.803969	0.0491273	0.0170697	0.474904
899	2018	D	1	0.4	0.994321	1	1	22.7488	0.344664	0.651364	0.0402252	0.0264227	0.425272
899	2019	D	3	1	0.0109135	1	1	22.7182	0.357678	0.540837	0.0373633	0.0269768	0.406507
899	2020	D	4	0.4	0.977138	1	1	22.8013	0.349044	0.806179	0.0443012	0.0171437	0.347757
899	2021	D	4	0.4	0.981569	1	1	23.0109	0.302647	0.552507	0.0221074	0.0329244	0.281377
899	2022	D	3	0.8	0.996667	1	1	23.1932	0.382293	0.611236	0.0406274	0.0329284	0.649478
902	2013	F	4	0.4	0.743347	0	1	21.0127	1.42375	0.609821	0.150222	0.199365	0.231927
902	2014	C26	4	0	0	1	0	22.3693	2.56134	0.64147	0.003949	0.27015	0.372169
903	2013	C34	4	0.6	0.54808	0	1	22.4344	0.466102	1.34647	0.0654284	0.0716977	0.342807
903	2014	C34	5	0.4	0.388055	0	1	22.5841	0.404706	1.63605	0.0830598	0.1255	0.288213
903	2015	C34	5	0.8	0.138498	0	1	22.6851	0.418234	1.4912	0.0760017	0.100836	0.277535
903	2016	C34	6	0.6	0.719998	0	1	22.883	0.497513	1.45347	0.0554374	0.116739	0.225241
903	2017	C34	4	0.2	0.796593	0	1	23.1015	0.607533	1.04112	0.106097	0.108445	0.248655
906	2014	F	5	0.6	0.216325	0	1	22.4215	4.49574	0.890009	0.167718	0.21118	0.0855611
908	2014	C34	3	0	0	0	0	21.3724	1.73949	1.1814	0.185441	0.0672056	0.140249
910	2015	C20	4	0.8	0.605725	0	0	22.5913	1.04699	0.626405	0.0781132	0.280725	0.212984
910	2016	C20	3	0.2	0	0	0	22.5036	1.05285	0.782132	0.110613	0.292837	0.197882
910	2017	C20	4	0.6	0.622715	0	0	22.5704	1.14854	1.01461	0.114194	0.258212	0.167463
911	2012	C13	4	0.4	0.863391	0	1	22.4927	0.626095	0.674935	0.0345924	0.113584	0.384472
911	2016	C13	5	0.2	0.259695	0	1	22.6274	0.578917	0.806929	0.112032	0.0711224	0.242686
911	2017	C13	4	0.4	1	0	1	22.7232	0.412194	0.708443	0.0850454	0.177655	0.222768
911	2018	C13	4	0.4	0.187269	0	1	22.4839	0.544982	0.436142	0.074359	0.124068	0.274879
911	2020	C13	3	0.2	0.888244	0	1	22.4854	0.635352	0.441451	0.0746162	0.118605	0.306199
911	2021	C13	4	0	0.575447	0	1	22.7161	0.491344	0.585285	0.0447849	0.0519432	0.221093
911	2022	C13	3	0.2	0.788469	0	1	22.3732	0.452445	0.523437	0.0753201	0.111164	0.248963
912	2013	C26	4	0.8	0.460648	1	1	23.3485	0.3066	0.45214	0.0036815	0.0546187	0.380019
912	2014	C26	1	1	0.429063	1	1	23.2604	0.30271	0.196456	0.0106467	0.0733012	0.362513
912	2016	C26	3	0.2	0.192216	1	1	22.7599	0.383569	0.18213	0.0023624	0.0475783	0.749626
912	2019	C26	6	0.4	0.499394	1	1	22.6375	0.79666	2.13494	0.0029035	0.0707089	0.638133
912	2020	C26	3	0.8	0.623705	1	1	22.784	0.767827	1.61469	0.0055715	0.0579466	0.524922
912	2021	C26	4	0.4	0.490587	1	1	22.9941	0.770017	1.45526	0.0154572	0.0621235	0.420286
912	2022	C26	3	0.6	0.234427	1	1	23.0668	0.749461	1.49688	0.0066902	0.0648186	0.374179
913	2013	C37	3	0.8	0.285455	0	1	22.1366	0.814176	1.02154	0.259522	0.238811	0.19897
913	2014	C37	3	0.4	0.644448	0	1	22.0137	0.620801	0.992651	0.190754	0.2584	0.233738
913	2015	C37	4	0.6	0.36263	0	1	21.9553	0.605821	0.906993	0.174209	0.260895	0.233711
913	2017	C37	4	0.8	0.937566	0	0	22.0889	0.723089	1.21603	0.142372	0.184964	0.18835
915	2015	C27	5	0.2	0.20339	1	1	21.4561	0.611049	2.36734	0.108514	0.0571526	0.257191
915	2016	C27	5	0.2	0.367231	1	1	21.6324	0.677048	2.22835	0.077041	0.0574284	0.21043
915	2017	C27	5	0	0.441111	1	1	21.7439	0.672307	2.47602	0.0831281	0.0407487	0.231571
915	2018	C27	6	0	0.726227	1	1	21.7879	0.537906	3.08068	0.0732942	0.0444093	0.224396
915	2019	C27	6	0.6	0.0580527	1	1	21.8714	0.59481	3.24228	0.0898676	0.0371217	0.249362
915	2020	C27	5	0.4	0	1	1	22.0302	0.531887	3.23026	0.0660089	0.0364605	0.244891
920	2013	C37	4	0.2	0.0788039	0	1	21.628	1.02302	0.979777	0.152063	0.130737	0.226611
922	2013	C38	4	0.8	0.650946	0	1	21.7472	0.952137	1.22389	0.361215	0.188518	0.176269
922	2014	C38	3	0.6	1	0	1	22.0578	0.623501	1.45753	0.261732	0.192036	0.165109
922	2015	C38	3	0.8	0.694293	0	1	21.9012	0.427199	1.3266	0.24733	0.190751	0.186439
922	2016	C38	3	0.4	0.553951	0	1	21.7553	0.41838	1.19403	0.270996	0.134	0.187365
922	2018	C38	2	0.6	0.427814	0	1	21.8968	0.651323	1.67964	0.198448	0.18386	0.139093
922	2019	C38	2	0.6	0.217216	0	1	21.9964	0.6181	1.842	0.163148	0.205689	0.122907
923	2013	C35	3	0.4	0.405036	0	1	21.1468	0.250762	0.574002	0.204993	0.258309	0.0946259
923	2016	C35	3	0.8	0.7421	0	1	21.0663	0.181818	0.514463	0.161909	0.226745	0.300409
923	2017	C35	2	0	0	0	1	23.3317	0.720753	1.95096	0.059509	0.0841085	0.0815986
923	2018	B	2	0.2	0.516818	1	1	23.2396	0.383022	1.95106	0.0880728	0.0881706	0.085803
923	2019	B	3	0.2	0.796004	1	1	23.2761	0.459827	3.78986	0.0893668	0.0602699	0.0623524
923	2020	B	3	0	0.263411	1	1	23.3206	0.451834	5.03382	0.0986255	0.0329861	0.0452216
923	2021	B	4	0	0.155117	1	1	23.361	0.479179	7.02315	0.0561944	0.0328056	0.0634636
923	2022	B	4	0.4	0.365179	1	1	23.4602	0.343503	7.11619	0.0639443	0.0429873	0.0672292
925	2013	C35	3	0.4	0.230142	0	1	21.8458	0.459243	0.858122	0.31027	0.0613009	0.086128
925	2014	C35	1	0.2	0.282423	0	1	21.9916	0.533444	0.787783	0.257241	0.066955	0.0741642
925	2015	C35	3	0.4	0.66145	0	1	22.1839	0.466784	0.732019	0.304941	0.0654812	0.0635774
925	2016	C35	3	0.6	0.173972	0	1	22.1125	0.289432	0.705247	0.258129	0.0583667	0.0661741
925	2017	C35	4	0	0.291039	0	1	22.5176	0.416138	0.878223	0.227736	0.0491917	0.057337
925	2018	C35	5	0.6	0.386377	0	1	22.5898	0.334765	0.775644	0.224129	0.0660624	0.051482
926	2013	K	6	0.6	0.544328	0	0	24.0232	0.29131	0.89751	0.0212325	0.500972	0.0674308
926	2014	K	5	0.6	0.853553	0	0	24.0829	0.239273	0.770893	0.0149447	0.413764	0.0603189
926	2015	K	5	0.4	1	0	0	24.3969	0.235541	0.976183	0.0136322	0.45491	0.0455378
926	2016	K	5	0.6	0.546905	0	0	24.5418	0.246893	1.30428	0.0123903	0.412813	0.0340866
926	2017	K	5	0.6	0.347472	0	0	24.6151	0.246637	0.952891	0.0180277	0.431424	0.0273317
926	2018	K	5	0.8	0.6917	0	0	24.5836	0.222535	0.585708	0.0112178	0.536725	0.0231968
926	2019	K	5	0.8	0.801577	0	0	24.6566	0.194125	0.498179	0.0115108	0.557761	0.019057
926	2020	K	5	0.8	0.636998	0	0	24.6832	0.144904	0.359277	0.0075239	0.590119	0.016016
926	2021	K	5	0.8	0.815122	0	0	24.6058	0.248379	0.404056	0.0088982	0.573005	0.0137617
926	2022	K	4	0.8	0.495896	0	0	24.3681	0.348808	0.421737	0.0082523	0.560579	0.0149959
927	2016	C36	4	0.2	0.581428	0	1	22.2728	0.381688	0.688819	0.0019824	0.0895105	0.281461
927	2017	C36	4	0.2	0.334701	0	1	22.3126	0.302067	0.395779	0.0029894	0.0324552	0.236634
927	2018	C36	4	0.4	0.870452	0	1	22.2306	0.23895	0.608837	0.0041044	0.0586356	0.296394
927	2019	C36	3	0.2	0.640651	0	1	21.3893	0.132818	0.312642	0.0047648	0.023431	0.138806
928	2013	C30	4	0.2	0.51824	0	1	21.4713	0.629609	0.237635	0.157544	0.499285	0.256227
929	2016	C15	3	0.4	0	1	0	21.1432	0.434962	2.40184	0.0122658	0.182526	0.181622
929	2017	C15	1	0.4	0.600358	1	0	21.1057	0.399047	2.8333	0.0125102	0.172651	0.174793
929	2018	C15	1	0.6	0.718118	1	0	21.0435	0.357751	2.85611	0.0188539	0.160186	0.173108
929	2019	C15	2	0.4	0.77479	1	0	21.0395	0.331325	3.04578	0.0198964	0.161393	0.151169
929	2020	C15	3	0.4	0.915883	1	0	20.9838	0.229719	3.18706	0.0129573	0.143216	0.14798
929	2021	C15	3	0.4	0.67078	1	0	20.986	0.23751	3.66821	0.0101897	0.126844	0.143094
929	2022	C15	3	0.6	0.178896	1	0	20.9357	0.210073	2.54125	0.0064644	0.103377	0.14115
930	2013	C26	5	0.6	0.899642	1	1	22.6029	1.09464	0.282257	0.0343545	0.140891	0.615588
930	2014	C26	5	0.4	0.985696	1	1	22.6496	1.0664	0.306632	0.0591041	0.18435	0.603691
930	2015	C26	4	0.4	0.986266	1	1	22.4546	1.03214	0.363466	0.0561404	0.130629	0.423082
930	2016	C26	4	0.6	0.97177	1	1	22.4161	1.01115	0.397977	0.0517147	0.10366	0.42586
930	2017	C26	4	0.6	0.975674	1	1	22.5077	1.10192	0.393293	0.0380041	0.103952	0.365591
931	2013	E	4	0.4	0	0	0	22.1924	0.844148	0.694045	0.353034	0.238257	0.117196
931	2014	E	3	0.6	0.60223	0	0	21.6454	0.884597	0.421702	0.154825	0.413065	0.184769
931	2015	S	3	0	0	0	0	21.7374	0.409003	0.552405	0.193327	0.353388	0.146513
931	2016	S	2	0	0.840396	0	0	21.8697	0.500882	0.661608	0.217476	0.279812	0.161766
931	2017	S	3	0.4	0.333321	0	0	22.0177	0.512274	1.05407	0.249856	0.209562	0.171535
931	2018	C27	3	0.6	0.391011	1	0	21.9839	0.494247	1.25844	0.300348	0.148604	0.175416
931	2019	C27	2	0.4	0.567762	1	0	21.9992	0.600632	1.18723	0.312166	0.138735	0.200344
931	2020	C27	3	0.2	0.662298	1	0	21.9631	0.50862	1.11844	0.290888	0.138792	0.219809
931	2021	C27	3	0.2	0.871278	1	0	22.0308	0.546911	0.95928	0.248632	0.0617497	0.242012
931	2022	C27	3	0.4	0.586924	1	0	21.9881	0.569155	0.926619	0.246805	0.0700577	0.251062
933	2013	C32	5	0.6	0.614133	1	1	24.494	0.618078	0.313673	0.0119018	0.0724391	0.390361
933	2014	C32	5	0.2	0.413052	1	1	24.6578	0.506977	0.355943	0.0108858	0.0881497	0.381879
933	2015	C32	4	0.6	0.371779	1	1	24.644	0.345726	0.329573	0.0081961	0.0842731	0.437789
933	2017	C32	2	0.8	0.600776	1	1	24.711	0.357621	0.324136	0.003161	0.110786	0.352721
933	2018	C32	2	0.6	0.560502	1	1	24.7024	0.350738	0.330704	0.0053068	0.095564	0.32992
933	2019	C32	2	0.4	0.567851	1	1	24.6231	0.342552	0.3771	0.0195003	0.0431157	0.33056
933	2020	C32	3	0.8	0	1	1	24.8282	0.34189	0.446851	0.0140401	0.0338288	0.35277
933	2021	C32	4	0.8	0.186206	1	1	24.7035	0.603539	0.394114	0.0072552	0.0518774	0.383773
933	2022	C32	3	0.6	0.537933	1	1	24.8255	0.749155	0.592166	0.0114153	0.0512554	0.342847
935	2013	C30	4	0.2	0.438137	0	0	22.2955	0.415375	0.636786	0.0525348	0.0457609	0.699122
938	2013	C39	5	0.6	0.224847	0	1	21.8932	2.88155	0.924139	0.303213	0.169484	0.0159783
938	2014	C39	4	0.8	0	0	1	22.2644	2.82446	0.878522	0.253197	0.176181	0.0108743
938	2015	C39	5	0.4	0.497794	0	1	22.5612	2.43757	0.847287	0.252537	0.184712	0.0089269
948	2013	I	5	0.4	0.205696	0	1	21.6661	0.906155	1.20218	0.146852	0.165293	0.134873
949	2012	C28	4	0.6	0.57052	1	1	22.2096	0.743245	0.396492	0.0418237	0.19087	0.508738
949	2013	C28	3	0.6	0.725771	1	1	22.1836	0.749145	0.479905	0.0407779	0.209816	0.512841
949	2014	C28	3	0.8	0.35019	1	1	22.2203	0.647404	0.415454	0.0338081	0.188647	0.478237
949	2015	C28	4	0.4	0.428387	1	1	22.3283	0.649173	0.922391	0.0390297	0.174256	0.53152
949	2016	C28	4	0.4	0.860581	1	1	22.4632	0.689136	0.995553	0.0393044	0.114642	0.476919
949	2017	C28	3	0.4	0.69919	1	1	22.5919	0.674646	0.882157	0.0573072	0.135389	0.493168
950	2013	C26	6	0.2	0.116319	1	1	22.6027	0.585907	1.15085	0.0004047	0.0442441	0.417797
950	2021	F	5	0.8	1	0	1	24.6293	1.35719	1.1123	0.522818	0.121746	0.0337298
950	2022	F	4	1	0.816932	0	1	24.7697	1.26912	1.00422	0.49799	0.137477	0.0364597
952	2016	C27	5	0.4	0.20506	1	1	21.2142	0.439208	0.386208	0.0598089	0.0668531	0.545575
952	2017	C27	3	0.6	0.62492	1	1	21.2191	0.489386	0.422388	0.0582648	0.0599009	0.547542
957	2013	C36	5	0.8	0.266205	0	1	21.9036	1.07841	0.870301	0.199701	0.126759	0.112104
957	2014	C36	5	1	0.368221	0	1	22.1648	0.965475	0.812434	0.225246	0.118723	0.22002
958	2014	D	2	0.4	0.444141	1	1	21.5071	0.34915	0.223644	0.0586153	0.0238007	0.542004
958	2017	D	3	0.6	0.0642862	1	1	22.7342	0.395257	0.427906	0.0544345	0.0138032	0.595664
958	2018	D	3	0.2	0.0903247	1	1	23.1039	0.32369	0.633037	0.0644323	0.0067967	0.482261
960	2009	C32	5	0.2	0.173685	1	1	22.7249	1.00356	0.41908	0.0426144	0.23995	0.429204
960	2010	C32	5	0.2	0.598479	1	1	23.1508	0.989391	0.436815	0.0316811	0.296335	0.298845
960	2011	C32	5	0.4	0.629409	1	1	23.5294	0.921325	0.358583	0.0162114	0.318298	0.318248
960	2017	C32	5	0.6	0.784163	1	1	24.1427	1.16688	0.415694	0.0245883	0.135313	0.376254
961	2016	E	5	0.2	0.632394	0	0	25.4866	0.322828	0.508504	0.0555638	0.632865	0.0159563
961	2017	E	2	0	0.239308	0	0	25.8881	0.209163	0.457751	0.0418935	0.634188	0.0182816
961	2018	K	5	0	0	0	0	26.1858	0.195326	0.439092	0.0363376	0.572787	0.0130207
961	2019	K	4	0	0.0983288	0	0	26.3951	0.272983	0.401301	0.0403771	0.569868	0.011243
961	2020	K	3	0.4	0.15354	0	0	26.6073	0.241914	0.455953	0.0197918	0.513217	0.0090086
961	2021	K	5	0.4	0	0	0	26.6313	0.217842	0.389438	0.0184843	0.516702	0.0104426
961	2022	K	4	0.4	0.434599	0	0	26.4492	0.175001	0.381686	0.0193635	0.491676	0.0106615
966	2013	D	3	0	0.0481937	1	1	23.1359	0.644044	0.264692	0.0773246	0.0362602	0.667234
966	2014	D	3	0.4	0.0556161	1	1	23.0644	0.611984	0.158441	0.054143	0.0452073	0.705551
966	2015	D	4	0.4	0.0284298	1	1	22.9831	0.612905	0.236661	0.0748177	0.0227217	0.754173
966	2016	D	4	0.2	0.996503	1	1	22.9409	0.573097	0.206616	0.0643666	0.0190552	0.759039
966	2017	D	4	0.6	0.995726	1	1	22.9594	0.589371	0.234996	0.065175	0.0259624	0.709555
966	2018	D	3	0.6	0.0095428	1	1	22.96	0.701149	0.289303	0.0823652	0.0349619	0.699931
966	2019	D	4	0.6	0.996769	1	1	22.9999	0.771069	0.3064	0.0857715	0.0221664	0.670098
966	2020	D	4	0.2	0.992521	1	1	22.9942	0.588945	0.423467	0.0601477	0.0091776	0.656418
966	2021	D	4	0.8	0.988474	1	1	23.8741	0.73626	0.365316	0.0520063	0.036351	0.610667
966	2022	D	4	0.6	0.992086	1	1	24.1519	0.541146	0.314826	0.0635515	0.0183835	0.486038
968	2014	C25	5	0	0.570497	1	1	23.4596	0.127014	0.726825	0.0198832	0.0160137	0.562384
968	2015	B	4	0.4	0.71785	1	1	23.2493	0.118475	0.254525	0.0314052	0.0176887	0.694256
968	2017	B	4	0.2	0.268431	1	1	22.7183	0.280395	0.813453	0.117312	0.0705066	0.44187
968	2018	B	4	0.4	0.943448	1	1	22.8001	0.304384	1.38594	0.269319	0.0158493	0.421049
968	2019	B	4	0.6	0.967306	1	1	22.8983	0.224881	1.28216	0.180623	0.0264793	0.379874
968	2020	B	4	0.2	0.163573	1	1	23.0705	0.149642	0.843298	0.123528	0.0039618	0.399951
971	2013	C17	2	0.4	0.634474	1	0	18.8778	0.313226	0.168315	0.0456438	0.212056	0.357378
971	2014	C17	3	0.4	0.476667	1	0	18.6744	0.36621	0.329609	0.0747035	0.238798	0.389382
972	2016	C13	3	1	0.287166	0	1	21.604	0.233289	0.335664	0.0759478	0.265802	0.348789
975	2012	B	4	0.2	0.440243	1	0	21.2291	0.177566	1.30425	0.0008883	0.0027006	0.392712
975	2013	B	4	0	0	1	0	22.2889	0.184278	6.74629	2.52e-05	0.0163777	0.0821736
975	2014	B	4	0.8	0	1	0	22.3213	0.149267	5.28871	0	0.0192703	0.105885
975	2015	B	4	0.6	0.0363108	1	0	22.314	0.148386	5.45524	0	0.0203669	0.122009
975	2016	B	4	0.8	0.428512	1	0	22.3115	0.155437	3.9364	0	0.0220245	0.135201
976	2016	C28	2	0.2	0.0530225	1	0	22.2285	0.711391	1.38711	0.0949625	0.0702834	0.0690909
976	2017	C37	3	0.2	0.736861	0	0	22.3245	0.367311	2.27925	0.168348	0.04603	0.0350441
976	2018	C37	2	0.4	0.439086	0	0	22.3493	0.344779	2.85202	0.249412	0.0262869	0.0356883
976	2019	C37	4	0.8	0.616664	0	0	22.5931	0.289033	1.56673	0.162541	0.0635087	0.0310533
976	2020	C37	3	0.2	0.76068	0	0	22.7271	0.298021	2.62773	0.152743	0.0477928	0.0262639
977	2015	C39	5	0.8	0.830597	0	1	22.7799	1.47052	0.830624	0.215	0.290127	0.0296198
978	2013	N	4	0.2	0.502966	0	1	21.7445	0.176014	0.568983	0.0239917	0.10498	0.345855
978	2014	N	4	0.4	0.0172758	0	1	21.8439	0.339301	0.694392	0.119289	0.0255166	0.337536
978	2015	N	4	0.4	0.755301	0	1	21.7709	0.168983	0.611947	0.0691543	0.0278409	0.358108
978	2016	N	4	0.4	0.944986	0	1	21.7041	0.176253	0.764494	0.032373	0.0304157	0.385784
978	2017	N	3	0.4	0.826982	0	1	21.6891	0.210169	0.449684	0.0345317	0.0302427	0.390897
978	2018	N	3	0.6	0.873371	0	1	21.7958	0.206523	0.517847	0.0439351	0.0268614	0.34472
978	2019	N	3	0.4	0.634834	0	1	21.7779	0.209242	0.462446	0.0388922	0.0101351	0.423745
978	2020	N	4	0.6	0.501322	0	1	21.7039	0.0921121	0.749972	0.0409237	0.0021103	0.423183
978	2021	N	3	0.4	0.847176	0	1	21.6617	0.0914301	0.428776	0.0241064	0.0020603	0.336726
978	2022	N	3	0.2	0.690769	0	1	21.5822	0.0526491	0.290844	0.0245149	0.0025803	0.332984
980	2013	C36	3	0.8	0.946365	0	0	21.7563	0.38656	2.0319	0.133171	0.167903	0.210104
980	2014	C36	3	0.6	0.357997	0	0	21.7911	0.388688	1.80296	0.185084	0.220803	0.173365
980	2015	C36	3	0.4	0.780114	0	0	21.9496	0.5147	1.64389	0.170213	0.179363	0.131935
980	2016	C36	3	0.8	0.314299	0	0	22.1375	0.450287	1.10276	0.226313	0.252784	0.145378
982	2021	C17	3	0.6	0	1	0	21.0183	0.335768	7.54411	0.0754716	0.0983345	0.0373615
982	2022	C17	4	0.4	0.617443	1	0	21.2361	0.417045	2.11341	0.0812819	0.143741	0.202399
983	2009	B	6	0.4	0.240178	1	1	23.8704	0.605405	1.85882	0.0212173	0.0139195	0.281008
983	2010	B	5	0	0.602172	1	1	24.0889	0.648849	1.57889	0.0172071	0.0272048	0.318359
983	2011	B	5	0.4	0	1	1	24.3776	0.898647	0.968013	0.0249289	0.0673411	0.451094
983	2012	B	5	0	0	1	1	24.5327	0.745593	0.806993	0.0646903	0.0445319	0.464981
983	2013	B	5	0	0.770543	1	1	24.5554	0.646309	0.53832	0.0578395	0.0553492	0.44872
983	2014	B	4	0.6	1	1	1	24.5986	0.516981	0.636582	0.0942872	0.0512294	0.446971
983	2015	B	5	0.8	0.613666	1	1	24.6789	0.371575	0.563843	0.0830418	0.0557276	0.430987
983	2016	B	5	0.8	0.766306	1	1	24.7101	0.369623	0.499179	0.0813576	0.0591116	0.422267
983	2017	B	3	0.2	0	1	1	24.7812	0.512899	0.555564	0.0450984	0.0569381	0.412565
983	2018	B	4	0.2	0.93357	1	1	24.8985	0.525104	0.576868	0.0284995	0.0493923	0.430661
983	2019	B	4	0.6	0.790852	1	1	24.8994	0.506335	0.540695	0.0255977	0.0427387	0.436451
983	2020	B	5	0.6	0.621773	1	1	24.9805	0.49743	0.381215	0.026861	0.038536	0.477621
983	2021	B	5	0.8	1	1	1	24.9789	0.64185	0.423415	0.021541	0.0519217	0.483176
983	2022	B	4	0.8	0.824563	1	1	25.2849	0.78423	0.841284	0.0384797	0.0228956	0.394202
985	2014	C26	4	0	0.446707	1	1	20.2693	2.27791	1.21445	0.0040432	0.0854301	0.649262
985	2015	C26	3	0.8	0.579314	1	1	20.2248	1.2709	1.31296	0.0016807	0.0578378	0.621237
985	2016	C26	3	0.4	0.513712	1	1	20.3119	1.62567	1.72102	0.0004609	0.0694984	0.607325
989	2013	C27	4	0.6	0.352543	1	0	21.3604	0.649478	2.85799	0.0541932	0.104092	0.1267
989	2014	C27	4	0.2	0.605101	1	0	21.4884	0.695646	1.88193	0.0480719	0.0995188	0.360883
990	2014	C26	5	0.4	0.826378	1	1	22.0896	1.10631	1.29288	0.215854	0.0512832	0.26377
990	2015	C26	4	0.2	0.322418	1	1	22.3183	0.913629	1.23861	0.222213	0.0505185	0.220217
993	2017	D	5	0	0.918241	1	1	22.217	0.216732	0.817683	0.0177055	0.103405	0.356113
993	2018	D	5	0.6	1	1	1	22.067	0.134637	0.495016	0.0317791	0.141796	0.497462
993	2019	D	3	0.4	1	1	1	22.0618	0.156106	0.503569	0.0360056	0.171049	0.452384
993	2020	D	4	0.6	0.924497	1	1	22.1625	0.0920012	0.504723	0.0410161	0.19407	0.476437
993	2021	D	2	0.8	0.671034	1	1	22.1912	0.136262	0.501461	0.0503184	0.227735	0.423963
993	2022	D	3	0.4	0.905251	1	1	22.2126	0.166885	0.573844	0.0485442	0.236252	0.406808
995	2017	C15	1	0	0	1	0	19.4591	0.149698	0.115337	0.0027725	0.302854	0.241845
996	2017	F	4	0.4	0	0	0	20.2124	0.0921296	4.87565	0.0024038	0.0315638	0.0066081
996	2018	F	4	0.4	0	0	0	20.2551	0.108551	3.8142	0.0037867	0.0344237	0.0047882
996	2019	F	4	1	0	0	0	20.3305	0.0957595	0.233512	0.000112	0.0360911	0.0050834
996	2020	F	3	0.8	0	0	0	20.3206	0.0743221	0.219981	0.000127	0.0362457	0.0032741
996	2021	F	4	1	0	0	0	20.3864	0.0715796	0.25954	0.0005412	0.0199255	0.002969
996	2022	F	4	0.6	0	0	0	20.3664	0.0449559	0.169296	0.0005389	0.0102466	0.0019335
998	2013	A	3	1	0.212366	0	0	22.0669	0.507706	0.665438	0.0431216	0.350508	0.161174
1289	2022	D	5	0.4	0.257361	1	1	26.13	0.193416	0.703195	0.0015294	0.0033646	0.604063
1317	2022	G	5	1	0	0	0	21.0031	0.592656	1.7914	0.205082	0.0071123	0.0919229
1696	2013	C37	3	1	0.594898	0	0	22.3081	0.922918	4.04112	0.094193	0.0553333	0.119705
1696	2014	C37	3	1	0.515038	0	0	22.4797	0.831791	2.84345	0.105056	0.0545997	0.101066
1896	2013	D	4	0	0.981957	1	1	22.2679	0.716881	0.615657	0.086816	0.0306635	0.754038
1896	2014	D	3	0.2	0.0044172	1	1	23.2199	0.398865	0.801251	0.0317847	0.0172192	0.275463
1896	2015	D	4	0.4	0.993488	1	1	23.2986	0.289241	0.598747	0.0418802	0.0150321	0.804335
1896	2016	D	5	0.2	0.895991	1	1	23.3927	0.429133	0.645062	0.0878918	0.0239153	0.719156
1896	2017	D	4	0.2	0.911543	1	1	23.7628	0.495938	0.652526	0.111704	0.0313	0.631453
1896	2018	D	4	0	0.970278	1	1	23.7825	0.382945	0.507415	0.0826798	0.0338438	0.57192
1896	2019	D	4	0.4	0.926076	1	1	23.718	0.391824	0.401898	0.0614314	0.0252562	0.562676
1896	2020	D	4	0.6	0.862934	1	1	23.8309	0.409994	0.597892	0.0775646	0.0245875	0.592733
1896	2021	D	4	0.2	0.951279	1	1	24.082	0.46582	0.514315	0.0615266	0.0478921	0.683167
1896	2022	D	3	0.2	0.934824	1	1	24.151	0.439816	0.578351	0.0571728	0.0381337	0.623319
1965	2018	G	3	0.4	0.192786	0	1	25.1551	0.0905745	1.49413	0.0186713	0.0165666	0.0330717
1965	2019	G	4	0.2	0.405813	0	1	25.2332	0.0935451	0.807999	0.017228	0.0203058	0.0303188
1965	2020	G	5	0.2	0.494505	0	1	25.2667	0.0764528	0.962009	0.0127139	0.0029688	0.0139437
1965	2021	G	5	0.2	0.202299	0	1	25.3115	0.0897003	1.1724	0.0142023	0.0022054	0.0124377
1965	2022	G	4	0.2	0.328021	0	1	25.4676	0.0778152	1.21029	0.0153742	0.0027046	0.0099244
2002	2014	C26	3	0	0.486451	1	0	23.0004	0.395297	0.46058	0.0472669	0.0282663	0.374296
2002	2015	C26	4	0.4	0	1	0	23.177	0.356398	0.538489	0.0719496	0.0332787	0.33611
2004	2009	C27	4	0.6	0.930027	1	0	20.8569	0.477164	1.38665	0.0533335	0.101915	0.349107
2004	2010	C27	4	0	0.7571	1	0	21.0295	0.432747	0.943525	0.0512096	0.106451	0.282936
2004	2011	C27	4	1	0.933358	1	0	22.1558	0.230039	0.991212	0.127122	0.0954756	0.156845
2006	2009	C35	3	0.2	0	0	0	21.0098	0.484084	0.633891	0.0995286	0.168637	0.302447
2006	2010	C35	3	0.2	0.199213	0	0	21.2625	0.639863	0.573427	0.0879694	0.248693	0.230715
2006	2011	C35	3	0.4	0.608046	0	0	21.7149	1.06629	0.945127	0.239424	0.240897	0.197988
2006	2012	C35	5	0	0	0	0	21.5163	0.299844	0.814105	0.172555	0.264195	0.240484
2006	2013	C35	5	0	0	0	0	21.4233	0.352358	0.707079	0.132923	0.195806	0.234116
2010	2013	C26	5	0.4	0.463353	1	0	22.0136	1.23613	2.06526	0.138302	0.130847	0.219054
2020	2013	C27	4	1	0.653341	1	0	21.0044	0.742249	0.860856	0.110852	0.125224	0.290568
2021	2013	C35	5	0.6	0.33048	0	0	21.9178	0.409635	0.815337	0.113901	0.15294	0.15161
2022	2013	C27	4	0.6	0.8724	1	0	21.0382	0.83929	4.63274	0.101571	0.15995	0.161245
2029	2009	C18	5	0.4	0.597927	1	0	21.4576	1.03233	1.66171	0.117784	0.144764	0.0419154
2029	2010	C18	4	0.8	0.852914	1	0	21.6136	0.972467	1.27089	0.13044	0.162279	0.0373021
2030	2013	C27	4	0.2	0	1	1	20.8675	0.826493	1.66202	0.368478	0.0858786	0.151271
2030	2014	C27	4	0.2	0	1	1	21.1871	0.79126	1.40447	0.346341	0.0893069	0.139982
2030	2015	C27	4	0.2	0	1	1	21.8357	0.636598	1.99367	0.229488	0.0511358	0.100238
2030	2016	C27	4	0	0.217845	1	1	22.1439	0.447979	2.14438	0.202295	0.0526066	0.078169
2030	2017	C27	5	0.2	0.259799	1	1	22.2584	0.351293	1.88841	0.203409	0.0437822	0.0890945
2030	2018	C27	4	0.4	0.488868	1	1	22.0216	0.356085	1.41583	0.187713	0.0440335	0.0855738
2030	2019	C27	4	0.4	0.771829	1	1	21.9935	0.304007	1.40404	0.199591	0.0519417	0.0785928
2033	2009	L	6	0.2	0.182095	0	1	20.7397	0.213711	0.576629	0.0040902	0.0111177	0.550515
2033	2010	L	5	0.2	0.158943	0	1	20.6726	0.19362	0.63532	0.0015289	0.0035328	0.681398
2033	2011	L	6	0	0.17943	0	1	20.9602	0.500701	1.40732	0.003174	0.0043303	0.547996
2033	2012	N	6	0.4	0.26698	0	1	21.237	0.401219	2.02369	0.0027516	0.0058526	0.398107
2033	2013	N	5	0.6	0.393575	0	1	21.2976	0.38705	2.46614	0.0055984	0.0100653	0.474535
2033	2014	N	6	0.4	0.144231	0	1	21.6838	0.338457	5.75998	0.0078031	0.0052844	0.344405
2033	2015	N	4	0.4	0.476745	0	1	21.7311	0.293681	6.43314	0.0042923	0.0052807	0.326334
2033	2016	N	5	0.8	0.295027	0	1	21.7449	0.282625	3.50677	0.0029946	0.0058606	0.302607
2033	2017	N	6	0.4	0.233715	0	0	21.7131	0.251336	5.63402	0.0042296	0.0061311	0.304216
2033	2018	N	5	0.6	0.315069	0	0	21.7221	0.251001	7.33564	0.0025941	0.0061612	0.282174
2033	2019	N	5	0.8	0.191616	0	0	21.7736	0.259322	7.22894	0.0025978	0.0045648	0.294061
2033	2020	N	6	0.8	0	0	0	21.766	0.15136	6.46975	0.0013502	0.0047225	0.304502
2033	2021	N	5	0.6	0.855995	0	0	21.7129	0.129668	4.81768	0.0025543	0.0052744	0.421432
2033	2022	N	4	0.8	0.873896	0	0	21.7348	0.116378	3.56802	0.0020053	0.0067901	0.4009
2034	2013	C17	4	1	0.80769	1	0	21.1121	0.888163	0.592811	0.0723383	0.133701	0.415522
2035	2013	C38	4	1	0.896621	0	0	21.5844	1.71361	0.965838	0.0646484	0.14419	0.263975
2035	2014	C38	6	0.8	0.256474	0	0	21.6934	1.69053	1.1936	0.115064	0.103064	0.233214
2035	2015	C38	5	0.6	0.193057	0	0	21.7442	1.37411	1.20378	0.128987	0.0995331	0.213018
2035	2016	C38	5	0.8	0.652592	0	0	22.0023	1.38009	1.22137	0.0735564	0.102917	0.15805
2035	2017	C38	7	0.8	0.710843	0	0	22.1608	1.4687	1.38743	0.0934973	0.109273	0.131498
2036	2013	C18	3	0.4	0.677051	1	0	20.4668	0.569023	0.922343	0.112002	0.21081	0.327319
2036	2014	C18	3	0.4	0.777161	1	0	20.6312	0.47734	2.5575	0.113241	0.171241	0.263387
2037	2013	C26	4	0	0.241143	1	1	22.5299	0.635702	1.30385	0.263392	0.0271706	0.120176
2040	2015	G	3	0.4	0.443323	0	1	20.8098	0.147435	0.487751	0.0106768	0.0018624	0.32353
2040	2016	G	4	0	0.893744	0	1	22.2691	0.0770381	1.37262	0.0184016	0.0008696	0.482608
2040	2017	G	5	0.6	0	0	1	22.2688	0.144486	1.03556	0.0168109	0.0010107	0.477135
2040	2018	G	4	0.4	0.850396	0	1	22.2691	0.152992	0.688413	0.0211231	0.0012174	0.487357
2040	2019	G	4	0	0.633028	0	1	22.2616	0.157628	1.25667	0.0190023	0.0013315	0.490709
2040	2020	G	4	0.4	0.8307	0	1	22.2508	0.162936	1.33432	0.0173784	0.0010717	0.483102
2040	2021	G	4	0.6	0.832701	0	1	22.2794	0.17047	0.706973	0.0148762	0.0009749	0.464619
2040	2022	G	4	0.6	0.811965	0	1	22.2757	0.173005	0.755072	0.0182652	0.0010362	0.472744
2043	2013	C20	3	0.2	0.775404	0	0	20.7007	1.2917	2.00023	0.053004	0.320876	0.215394
2043	2014	C20	4	0.4	0.540934	0	0	20.8071	1.3675	2.06379	0.0498183	0.286484	0.188888
2043	2015	C20	3	0.6	0.544957	0	0	20.8765	1.46185	2.49464	0.0519282	0.229749	0.168057
2043	2016	C20	3	0.6	0.751462	0	0	21.4085	1.69972	2.74214	0.0315541	0.123662	0.0894472
2043	2017	C20	4	0.6	0.517068	0	0	21.7042	1.77138	2.20154	0.0269445	0.120873	0.100284
2043	2018	C20	4	0.8	0.867271	0	0	21.817	1.52374	1.08278	0.0316279	0.104486	0.0890336
2044	2013	C18	3	0.4	0.133735	1	0	20.4488	1.03096	1.38069	0.0836237	0.0822523	0.177018
2044	2014	C18	2	0.8	0.964624	1	0	20.3429	0.964283	1.43739	0.0819065	0.0935127	0.159967
2048	2013	C36	5	0.6	0.645173	0	0	22.6793	1.18532	1.01294	0.166545	0.148584	0.192446
2048	2014	C36	4	0.6	0.526974	0	0	22.8743	1.11242	1.03057	0.164205	0.142825	0.182225
2048	2015	C36	5	0.8	0.217195	0	0	23.0774	1.02603	0.98049	0.171713	0.134032	0.179223
2048	2016	C36	5	1	1	0	0	23.3274	1.04006	0.808818	0.193867	0.136062	0.183433
2048	2017	C36	3	0.6	0.779777	0	0	23.5086	0.996262	1.10933	0.165343	0.121773	0.156282
2048	2018	C36	3	0.8	0.559903	0	0	23.5121	0.919531	0.998993	0.178569	0.144086	0.198451
2048	2019	C36	4	0.4	0.41401	0	0	23.5641	1.02378	1.20194	0.2072	0.123446	0.208023
2048	2020	C36	4	0.6	0.928032	0	0	23.6732	0.932369	1.32045	0.153488	0.111374	0.175443
2048	2021	C36	4	0.6	0.920468	0	0	23.805	0.860034	1.22625	0.185087	0.102068	0.156762
2049	2009	C39	4	0.2	0.686388	0	0	20.0089	0.589786	2.91892	0.154686	0.094337	0.5127
2049	2010	C39	4	0.4	0.798335	0	1	20.0674	0.691513	2.95611	0.144814	0.117183	0.520105
2052	2012	C39	1	0	0.500769	0	0	21.872	0.686063	1.04316	0.438165	0.0955875	0.112281
2052	2013	C39	2	0	0.472412	0	0	21.9195	0.60542	1.05182	0.416725	0.0967936	0.110165
2052	2014	C39	2	0.4	0.239875	0	0	21.8172	0.509034	0.808292	0.370964	0.120535	0.121815
2052	2015	C39	2	0	0.261441	0	0	21.8283	0.328485	1.21406	0.264234	0.0700577	0.111547
2054	2009	C26	5	0.2	0.190958	1	0	21.1678	0.651117	1.48578	0.147963	0.0788403	0.110505
2054	2010	C26	4	0.2	0.759655	1	0	21.3374	0.645517	1.33373	0.131236	0.0737499	0.144966
2054	2011	C26	4	0.4	0.728067	1	0	21.4207	0.538927	1.93014	0.139158	0.0787055	0.133348
2054	2012	C26	5	0.6	0.562414	1	0	21.4718	0.536673	2.56531	0.136471	0.0626695	0.132062
2054	2013	C26	6	0.6	0.626476	1	0	21.5369	0.542	3.16309	0.131781	0.0718295	0.132652
2059	2016	N	4	0	0.0799434	0	1	22.1022	0.363531	0.516646	0.0993684	0.398171	0.134256
2059	2017	N	2	0	0.202415	0	1	22.2874	0.370656	0.477785	0.0837119	0.392864	0.110465
2059	2018	N	3	0.4	0.455286	0	1	22.1417	0.507422	0.99892	0.143343	0.172629	0.12752
2059	2019	N	3	0.2	0	0	1	22.5465	0.557767	0.855652	0.145439	0.182286	0.198162
2059	2020	N	4	0.6	0.560774	0	1	22.4595	0.305418	1.27282	0.103994	0.004477	0.197881
2059	2021	N	4	0.2	0.991579	0	1	22.29	0.270916	1.10285	0.129797	0.0285468	0.215667
2059	2022	N	3	0.4	0.955353	0	1	22.3342	0.109919	0.914631	0.068897	0.0261326	0.211421
2060	2012	E	3	0	0.784238	0	1	23.011	0.499663	0.590285	0.0429501	0.214502	0.233983
2060	2013	E	3	0	0.664068	0	1	23.1299	0.515316	0.611747	0.0797507	0.146804	0.351768
2060	2014	E	3	0.2	0.260597	0	1	23.2576	0.506459	0.72436	0.0805851	0.14072	0.343488
2060	2015	E	3	0.2	0.285835	0	1	23.4039	0.491565	0.778672	0.0740258	0.120997	0.357072
2060	2016	E	3	0	0.307961	0	1	23.478	0.417194	0.715435	0.0860242	0.104607	0.378453
2060	2017	E	4	0.2	0.271294	0	1	23.5863	0.399044	0.66876	0.0924622	0.116008	0.369232
2061	2013	C26	3	0.6	0.723401	1	1	21.7208	0.627195	0.895958	0.0257553	0.0645868	0.086018
2061	2014	C26	3	0.6	0.244008	1	1	21.7444	0.866833	0.58087	0.0370361	0.0445642	0.595154
2066	2016	C30	2	0.6	0.832689	0	1	21.9436	0.508874	0.676124	0.254303	0.20975	0.24176
2066	2017	C30	3	0.4	0.680973	0	1	22.022	0.617215	0.670445	0.204708	0.231607	0.187309
2066	2020	C30	3	0.6	1	0	1	22.042	1.11582	0.612867	0.166821	0.233923	0.248318
2068	2013	C26	4	0.6	0	1	1	22.6589	0.992221	0.636863	0.164987	0.110149	0.359737
2072	2009	C17	1	0.4	0.244664	1	1	21.126	0.432997	0.290317	0.0723929	0.174576	0.50454
2075	2011	C31	4	0.6	0.586589	1	0	23.0402	1.3826	0.474905	0.0040677	0.208746	0.413799
2077	2009	S	4	0.2	0	0	1	21.5386	0.550027	0.776036	0.214076	0.162127	0.143904
2077	2010	S	5	0	0.596891	0	1	21.8599	0.734912	0.636755	0.172177	0.265091	0.172086
2077	2011	S	5	0.2	0.628156	0	1	22.2234	0.67865	0.658088	0.198861	0.264253	0.131214
2077	2012	K	4	0	0.91839	0	1	22.3252	0.474391	0.670544	0.235637	0.284352	0.116231
2077	2013	K	4	0	0.965775	0	1	22.4908	0.497728	0.813878	0.347175	0.177348	0.152259
2077	2017	K	5	0.2	0.243784	0	1	22.7128	0.184129	0.677158	0.0936795	0.25297	0.131086
2077	2018	K	5	0.4	0.0509312	0	1	22.7003	0.232559	0.748228	0.167263	0.196667	0.145262
2078	2013	C22	6	0.2	0.856339	1	0	23.4889	0.701499	0.562555	0.0436893	0.0844788	0.491348
2078	2014	C22	5	0.4	0.893659	1	0	23.514	0.649903	0.47675	0.0423485	0.0690048	0.475567
2078	2015	C22	5	0.6	0.741803	1	0	23.7048	0.60121	0.615658	0.0478374	0.0710062	0.437436
2081	2009	E	4	0.2	0	0	0	21.7389	1.7341	1.23066	0.500806	0.0110257	0.12865
2081	2010	E	3	0.2	0.145211	0	0	22.1246	1.94653	1.23316	0.580995	0.0086894	0.0904416
2081	2011	E	3	0	0.112576	0	0	22.7652	1.72449	1.54064	0.540292	0.0066355	0.0535395
2081	2012	E	4	0	0	0	0	23.3148	1.32428	1.50992	0.564963	0.0047929	0.0435294
2081	2013	E	5	1	0.699454	0	0	23.6054	1.1803	1.45847	0.62029	0.0046975	0.0317715
2083	2014	C17	4	0.6	0.785631	1	0	22.7738	0.614874	0.373696	0.0484887	0.265186	0.381226
2087	2013	C17	5	0.4	0.589915	1	1	22.3339	0.67592	0.938376	0.080581	0.173651	0.394617
2087	2014	C17	4	0.6	0.448068	1	1	22.444	0.641747	1.00901	0.0757522	0.176382	0.387157
2087	2015	C17	4	0.4	0.701368	1	1	22.5506	0.516144	0.92135	0.0692147	0.192973	0.344775
2087	2016	C17	4	0.2	1	1	1	22.7945	0.577393	1.05887	0.0682068	0.156397	0.309178
2087	2017	C17	5	0	0.338397	1	1	22.9335	0.609314	1.09561	0.0678017	0.240548	0.314966
2087	2018	C17	4	0.4	0.863724	1	1	23.0016	0.641975	0.635526	0.0754921	0.287411	0.305542
2087	2019	C17	5	0.4	0.410639	1	1	22.9803	0.593512	0.620051	0.0818717	0.28373	0.294812
2088	2009	C30	4	0	0	0	0	21.1702	0.570692	2.37159	0.182457	0.0877731	0.323762
2088	2010	C30	4	0.2	0.228139	0	0	21.2357	0.568141	1.9985	0.188727	0.114511	0.354737
2088	2011	C30	5	0.2	0.391876	0	0	21.2586	0.580232	2.05378	0.21966	0.119388	0.385217
2089	2013	C39	4	0.4	0.0566186	0	0	21.5268	0.39903	0.895587	0.247019	0.0974537	0.209352
2089	2014	C39	5	0.2	0.555071	0	0	21.9873	0.395725	1.20304	0.167227	0.0518678	0.187758
2089	2015	C39	3	0.4	0.245465	0	0	22.3084	0.413795	0.924889	0.108331	0.0592043	0.165285
2089	2016	C39	3	0.4	0.590904	0	0	22.4051	0.370652	0.867924	0.129257	0.0482588	0.243572
2089	2017	C39	2	0.6	0.82255	0	0	22.2366	0.323618	0.692003	0.104044	0.031141	0.188001
2089	2018	C39	3	0	0.601469	0	0	22.2772	0.165305	0.98798	0.068999	0.0201127	0.156904
2090	2013	C38	5	0.6	0.727542	0	0	21.1551	0.768354	1.11387	0.253079	0.138148	0.129129
2090	2014	C38	5	0.4	0.782744	0	0	21.2237	0.739344	1.30445	0.307197	0.156128	0.109128
2090	2015	C38	5	0.2	0.574183	0	0	21.695	0.578488	1.29229	0.247144	0.135055	0.220812
2090	2016	C38	5	0	0	0	0	22.063	0.5802	1.45421	0.226612	0.121831	0.162941
2090	2017	C38	4	0.6	0.849295	0	0	22.1023	0.592094	1.22876	0.324017	0.13399	0.165754
2092	2009	C26	5	0	0.856981	1	1	22.7351	0.5443	0.409272	0.0049396	0.0192578	0.404211
2092	2010	C26	5	0.4	0.832362	1	1	22.9921	0.476068	0.571357	0.0074389	0.0308482	0.688416
2092	2011	C26	3	0.4	0.896207	1	1	23.4496	0.571045	1.30778	0.0067681	0.0244222	0.388678
2092	2012	C26	5	0.6	0.640507	1	1	23.8104	0.382504	0.445456	0.0067487	0.0195127	0.519338
2092	2013	C26	4	0.6	0.4579	1	1	23.9423	0.513479	0.871441	0.008921	0.0263939	0.688732
2092	2014	C26	6	0.8	0.847003	1	1	24.18	0.394119	0.427318	0.0141138	0.0419513	0.645713
2092	2015	C26	5	0.8	1	1	1	24.3349	0.444074	0.581668	0.0132885	0.0351105	0.633046
2092	2016	C26	6	0.4	0.483096	1	1	24.5663	0.558267	0.728818	0.0226467	0.0357759	0.535357
2092	2017	C26	4	0.4	0.517466	1	1	24.7419	0.802752	0.660683	0.0204915	0.0498934	0.480945
2093	2009	I	5	0.4	0.494074	0	0	20.5727	0.80482	1.53835	0.162424	0.129666	0.179762
2093	2010	I	5	0	0.302186	0	0	21.1139	0.650832	2.86817	0.132413	0.0935758	0.101918
2093	2011	I	5	0.4	0.700153	0	0	21.3454	0.516054	5.12949	0.105971	0.0958992	0.0626574
2093	2012	I	5	0.4	0.761408	0	0	21.4664	0.374679	3.9531	0.117161	0.0714528	0.0523959
2093	2013	I	5	0	0.698184	0	0	21.546	0.174843	1.3505	0.0647749	0.206935	0.0448291
2093	2014	I	5	0	0.79524	0	0	21.6032	0.196386	1.32706	0.0840111	0.265474	0.220146
2093	2015	I	5	0.2	1	0	0	21.7697	0.189225	0.675576	0.0612047	0.367462	0.193991
2094	2012	C26	3	0.8	0.337988	1	0	20.8348	1.34489	2.15574	0.210385	0.25254	0.126505
2094	2013	C26	3	0.6	0.580303	1	0	20.8258	1.30637	2.28227	0.168287	0.239387	0.165578
2094	2014	C26	3	0.4	0.349005	1	0	20.9283	1.04772	1.37358	0.211311	0.125116	0.142353
2094	2015	C26	3	0.2	0.695123	1	0	21.3745	0.939043	1.06741	0.14333	0.131915	0.0862323
2094	2016	C26	3	0	0.647446	1	0	21.7826	0.987446	1.61264	0.132601	0.114072	0.0586574
2094	2017	C26	3	0.4	0.158971	1	0	22.2623	1.23971	1.24707	0.123943	0.162121	0.0453474
2094	2018	C26	4	0.4	0.202763	1	0	22.501	1.0317	1.64211	0.148324	0.157558	0.0358681
2094	2019	C26	4	0.4	0.545386	1	0	22.4371	0.954903	1.56082	0.131201	0.170049	0.0360061
2095	2018	I	3	0.2	0.577633	0	0	21.1268	0.300628	3.33644	0.0030652	0.0032468	0.0455471
2095	2019	I	3	0.2	0.407785	0	0	21.1904	0.230968	3.15658	0.0036816	0.0019352	0.0400943
2095	2020	I	3	0.4	0.309464	0	0	21.2151	0.233493	3.22579	0.0082061	0.0035002	0.0374179
2095	2021	I	3	0.6	0.639663	0	0	21.204	0.287179	3.2105	0.0033679	0.0052839	0.0366181
2095	2022	I	4	0.6	0.648281	0	0	21.2144	0.260449	3.37159	0.0126562	0.0113253	0.0330825
2096	2009	C26	4	0.6	0	1	1	20.2643	0.978092	1.22478	0.0128128	0.0544782	0.249038
2096	2010	C26	2	0.4	0.576497	1	1	20.3758	0.936516	1.15543	0.012098	0.0614551	0.394402
2096	2011	C26	3	0.6	0.648122	1	1	20.5097	0.862355	1.00868	0.0177348	0.0432753	0.350002
2096	2012	C26	3	0.4	0.661107	1	1	21.656	0.948119	1.3833	0.0290524	0.0696528	0.29782
2096	2013	C26	4	0.6	0.369403	1	1	21.7626	0.622094	0.973535	0.0387483	0.0634963	0.307814
2096	2014	C26	4	0.6	0.843801	1	1	21.853	0.604911	1.06464	0.0504119	0.0532416	0.297222
2096	2015	C26	4	0.6	0.715886	1	1	22.031	0.647351	1.16706	0.0779616	0.0478728	0.254559
2096	2016	C26	4	0.8	1	1	1	22.2179	0.652675	1.06131	0.0929297	0.0499045	0.205983
2100	2012	C13	3	0.2	0.249881	0	1	21.6503	1.37843	0.650438	0.0507924	0.233255	0.302853
2100	2013	C13	4	0.4	0.831316	0	1	21.7798	1.37865	0.670529	0.0529058	0.258069	0.341196
2100	2014	C13	4	0.2	0.765688	0	1	21.8256	1.36378	0.756893	0.0327755	0.240416	0.358747
2100	2015	C13	4	0.4	0.541166	0	1	22.0597	1.22273	1.02002	0.0367879	0.202783	0.333714
2102	2013	C30	3	0	0	0	0	21.4232	0.942137	0.303107	0.0600782	0.14442	0.195067
2102	2014	C30	4	0	0.198632	0	0	22.219	0.578723	0.450399	0.0603941	0.0904378	0.158225
2102	2015	C30	5	0	0.205226	0	0	22.3067	0.282026	1.50157	0.0350968	0.021482	0.090074
2102	2016	C27	4	0.2	0.237538	1	0	22.6862	0.147972	1.21018	0.0369551	0.0419171	0.0799101
2102	2017	C27	1	0	0	1	0	22.8287	1.27011	0.982898	0.0646944	0.0864695	0.119287
2105	2010	C24	3	0.6	0.395566	0	0	20.8994	1.19873	0.82276	0.239382	0.120349	0.264163
2105	2011	C24	4	0.4	0.695911	0	0	21.0655	1.0467	0.790191	0.227568	0.13778	0.37326
2105	2012	C37	4	0.2	0.906321	0	0	21.0769	1.07465	0.762478	0.229273	0.135363	0.364392
2105	2013	C37	2	0.6	0.642394	0	0	21.089	1.01134	0.827873	0.212996	0.150378	0.337703
2107	2022	C27	5	0.6	0.829802	1	0	20.8186	0.897639	1.5988	0.107231	0.13276	0.370075
2109	2018	C26	4	1	0.77385	1	1	22.1856	0.486484	1.49628	0.0503392	0.0221232	0.696491
2109	2019	C26	5	0.4	0.922447	1	1	22.1531	0.464901	2.21618	0.0394487	0.017747	0.679223
2109	2020	C26	4	0.4	0.832992	1	1	22.1851	0.456902	3.3231	0.0353686	0.015896	0.617971
2109	2021	C26	5	0.6	0.709915	1	1	22.298	0.62061	5.38522	0.0357217	0.0234937	0.531698
2109	2022	C26	4	0.4	0.899652	1	1	22.3365	0.661565	7.11224	0.0380004	0.0213508	0.483182
2112	2009	C38	4	0.6	0.413	0	1	20.9252	0.92026	0.739085	0.329913	0.282284	0.174226
2112	2010	C38	5	0.8	0.3144	0	1	20.9243	0.713637	0.838239	0.313183	0.243983	0.184787
2112	2011	C38	5	0.8	0.434196	0	1	20.8558	0.873316	0.781267	0.385386	0.271506	0.195413
2112	2012	C38	5	0.8	0.52433	0	1	20.769	0.765918	0.90354	0.347687	0.212407	0.208009
2112	2013	C38	4	0.6	0	0	1	20.8008	0.86599	0.809318	0.366505	0.251887	0.205578
2114	2009	C32	3	0.4	0.669931	1	1	20.8422	1.09801	0.302456	0.0071934	0.331886	0.405206
2114	2010	C32	4	0.2	0.450468	1	1	21.0096	0.984508	0.237861	0.0149659	0.384394	0.362015
2114	2011	C32	4	0.8	0.897075	1	1	20.803	1.04188	0.0759321	0.0087413	0.395703	0.43293
2114	2013	C32	1	0.4	0.848341	1	1	21.2943	0.655714	0.284551	0.0187643	0.143523	0.290615
2114	2014	C32	1	0.6	0.497066	1	1	21.1687	0.39907	0.254659	0.0017657	0.104469	0.31547
2114	2015	C32	1	0.2	0.62652	1	1	21.3049	0.560605	0.416944	0.0611477	0.0786453	0.288216
2114	2016	C32	1	0.6	0.672998	1	1	21.361	0.545323	0.294156	0.0052696	0.15028	0.305899
2114	2017	C32	1	0.6	0.662621	1	1	21.58	0.762209	0.394916	0.0070564	0.183015	0.278359
2114	2018	C32	2	0.2	0.368787	1	1	21.509	0.472112	0.307661	0.0012216	0.126188	0.30448
2114	2019	C32	1	0.4	0.0424755	1	1	21.5261	0.843504	0.638208	0.0006293	0.101513	0.28651
2114	2020	C32	3	0.2	0.701687	1	1	21.5827	0.749956	0.57626	0.0027468	0.108727	0.266246
2114	2021	C32	2	0.4	0.654014	1	1	21.582	0.772856	0.571779	0.0049065	0.106938	0.266529
2114	2022	C32	3	0.4	0.80165	1	1	21.6374	0.811032	0.310125	0.0012118	0.141347	0.271224
2116	2009	M	4	0.4	0.110273	0	1	21.0491	1.63566	1.2484	0.0516835	0.0935834	0.0734265
2119	2018	C39	5	1	0.675762	0		21.2421	0.886006	0.735631	0.19422	0.178323	0.327012
2119	2019	C39	5	0.8	0.901181	0		21.3174	0.812408	0.863859	0.198373	0.167788	0.296478
2119	2020	C39	3	0.6	0.512686	0		21.3271	0.850782	0.981575	0.205855	0.18056	0.339814
2119	2021	C39	4	0.8	0.760225	0		21.4815	1.10741	0.995421	0.204095	0.19453	0.295769
2121	2012	C40	6	0	0.806822	0	0	21.7439	0.523108	1.03037	0.311997	0.189841	0.0955997
2122	2013	C34	5	0.6	0.344063	0	0	22.7463	0.274232	1.18775	0.13734	0.291719	0.308391
2122	2017	C34	3	0.8	0	0	0	22.8753	0.332774	2.2422	0.0892621	0.118994	0.107566
2123	2013	C38	4	0	0	0	0	22.2082	0.347112	1.90743	0.354595	0.157744	0.150299
2123	2014	C38	3	0.6	0.334064	0	0	21.9805	0.233993	2.12175	0.306617	0.155691	0.196993
2125	2012	C26	4	0.4	0.471799	1	1	20.9467	0.549361	0.480162	0.124829	0.186015	0.421982
2125	2013	C26	4	0.6	0	1	1	20.9331	0.570131	0.501071	0.145626	0.167348	0.44025
2125	2014	C26	4	0.4	0.197747	1	1	21.1581	0.482205	0.3912	0.109598	0.129644	0.233481
2125	2015	C26	4	0.6	0.153337	1	1	21.691	0.299535	1.07157	0.0688505	0.0831883	0.347732
2125	2016	C26	4	0.8	0.748771	1	1	21.5019	0.273434	0.604177	0.0831179	0.0968723	0.425976
2127	2013	C28	4	0.8	0.469693	1	0	21.7688	1.19756	0.397449	0.0221455	0.11342	0.577801
2127	2015	C28	4	0	0	1	0	21.0401	0.33906	9.02609	0.262119	0.0497264	0.0040386
2127	2016	L	2	0.2	0.313491	0	0	21.4395	0.304704	2.65268	0.149527	0.0277145	0.0022322
2127	2017	L	3	0	0.369345	0	0	22.0636	0.336026	3.83481	0.132872	0.0033003	0.0009999
2127	2018	L	3	0.4	0.147717	0	0	22.2382	0.801183	3.89389	0.159275	0.000739	0.0006642
2128	2012	B	3	1	0.855128	1	1	22.9191	0.806029	1.06182	0.145434	0.0361916	0.467183
2128	2013	B	4	0.2	1	1	1	23.0133	0.659586	0.818114	0.139045	0.0337722	0.444824
2128	2014	B	5	0.4	0.631163	1	1	23.3577	0.525283	0.811855	0.111313	0.0259475	0.576016
2128	2015	B	3	0.8	0.53746	1	1	23.368	0.398822	0.843782	0.108719	0.0263974	0.538346
2128	2016	B	3	0.6	0.877233	1	1	23.3588	0.392478	1.03022	0.120469	0.0250603	0.516645
2128	2017	B	3	0.2	0.624834	1	1	23.4123	0.529417	1.51706	0.140512	0.0219628	0.461827
2128	2018	B	1	0.6	0.721475	1	1	23.5977	0.507484	1.74229	0.151649	0.019267	0.37185
2128	2019	B	2	0.4	0.33692	1	1	24.2444	0.743354	0.631649	0.0548503	0.0414135	0.601244
2128	2020	B	2	0.4	0.634608	1	1	24.2633	0.587901	0.67312	0.0547563	0.0368509	0.641106
2128	2021	B	2	0.2	0.824953	1	1	24.3512	0.683725	0.81973	0.0758421	0.0389773	0.601355
2128	2022	B	4	0.4	1	1	1	24.4638	0.671887	1.02128	0.0362781	0.0426922	0.518193
2132	2013	C33	4	0.8	0.513158	0	0	21.9236	0.528388	0.68692	0.151055	0.115199	0.302992
2139	2009	C39	4	0.2	0.197401	0	0	20.047	1.13361	1.9628	0.280911	0.0864742	0.24103
2140	2014	E	4	0	0.343986	0	1	22.6936	0.573715	0.79041	0.121516	0.334747	0.0349145
2140	2015	E	4	0.2	0.509827	0	1	22.4713	0.562532	0.852398	0.104054	0.346268	0.0408216
2145	2012	C26	3	0.4	0	1	0	20.0707	0.801314	0.317926	0.0815723	0.138503	0.461547
2146	2011	K	5	0.4	0	0	0	24.0616	0.384485	0.42527	0.0021235	0.68499	0.0253458
2152	2009	C35	5	0.6	0.292187	0	1	21.5201	0.69302	2.85139	0.184493	0.189789	0.0965709
2152	2010	C35	3	0.8	0.858771	0	1	21.7435	0.690743	2.76538	0.353106	0.143862	0.108688
2152	2011	C35	3	0.8	0.498312	0	1	21.9404	0.679331	2.48534	0.246612	0.192029	0.0882955
2152	2012	C34	5	0.4	0.815773	0	1	22.1147	0.586212	2.77171	0.160247	0.191421	0.0722401
2153	2012	I	5	0	0	0	0	21.1455	0.558759	5.32863	0.103775	0.0391376	0.0822728
2153	2013	I	6	0.6	0	0	0	21.5923	0.559899	2.79359	0.1118	0.117172	0.109666
2153	2014	I	6	0.4	0.210161	0	0	21.629	0.899924	2.32272	0.100327	0.103789	0.133522
2153	2015	I	5	0.6	0.741799	0	0	22.3866	0.512654	6.40323	0.0489767	0.0462471	0.065286
2153	2016	I	6	0.4	0.557407	0	0	22.5245	0.469841	3.96837	0.0565563	0.0433272	0.0578306
2153	2017	I	6	0.6	0.572662	0	0	22.6383	0.461072	3.34603	0.0650067	0.0400083	0.0483394
2153	2018	I	6	0.6	0.505762	0	0	23.0484	0.364076	5.11618	0.0454822	0.0325109	0.0313053
2153	2019	I	6	0.8	0.161719	0	0	23.1126	0.346584	4.05222	0.0580876	0.035066	0.0288581
2153	2020	I	6	1	0.558213	0	0	23.0834	0.308593	4.38357	0.0632943	0.0301065	0.0285058
2153	2021	I	4	0.4	0.667795	0	0	23.0749	0.304772	3.95791	0.0598935	0.0340026	0.036889
2157	2013	C13	3	0.4	0	0	0	22.5123	2.98214	0.381464	0.0455551	0.221106	0.364211
2158	2009	C34	4	0.8	0.838975	0	0	20.405	0.615549	2.94706	0.0826772	0.111761	0.171338
2160	2016	C32	4	1	0.481482	1	0	22.4644	0.630872	0.713044	0.135016	0.156046	0.26444
2160	2017	C32	4	1	0.900906	1	0	22.599	0.6646	0.813155	0.141719	0.132031	0.244206
2160	2018	C32	3	1	0.579649	1	0	22.5795	0.640247	0.759211	0.14654	0.16228	0.270471
2162	2009	C30	5	0.4	0.478529	0	0	21.2488	0.580438	0.350784	0.0737956	0.197345	0.552542
2163	2009	E	4	0.2	0	0	1	21.7329	0.80657	0.890062	0.157307	0.112021	0.149152
2163	2010	E	3	0.2	0.325821	0	1	22.2371	0.639325	0.936243	0.0959637	0.145835	0.255122
2165	2009	C26	5	0	0.865974	1	0	20.4552	1.31178	1.70047	0.176458	0.162582	0.159966
2165	2010	C26	6	0.4	0.453565	1	0	20.859	1.45222	0.968129	0.144018	0.225945	0.271773
2167	2013	C26	2	1	0.165594	1	1	21.8452	0.189169	0.592941	0.0768535	0.0939961	0.342606
2167	2016	C32	1	0.6	0.508509	1	1	21.7174	0.305565	0.614385	0.179698	0.0774059	0.311211
2167	2017	C32	3	0.4	0.247651	1	1	21.8133	0.300077	0.645561	0.0799923	0.0703518	0.267088
2167	2018	C32	3	0.6	0.301696	1	1	21.6149	0.185945	0.249266	0.0354044	0.167677	0.350662
2167	2019	C32	2	0.2	0.195594	1	0	21.5206	0.202465	0.121212	0.0444441	0.185564	0.340956
2167	2020	C32	3	0	0	1	0	21.5612	0.338897	0.298867	0.0429606	0.165129	0.303544
2168	2009	C38	4	0.4	0.160704	0	0	20.5301	0.435356	1.97913	0.190962	0.0896863	0.243769
2168	2010	C38	4	0.6	0.663641	0	0	21.031	0.323149	3.42938	0.136485	0.0574289	0.19801
2171	2009	C32	4	0.4	0.666633	1	0	20.6367	2.5056	1.62484	0.0419798	0.226725	0.163618
2171	2010	C32	3	0.4	0.863592	1	0	20.8225	2.9066	1.32844	0.0558232	0.283934	0.125564
2171	2011	C32	3	0.2	0.856937	1	0	20.9323	2.75821	0.707033	0.0555779	0.201024	0.442966
2171	2012	C32	4	0.2	0.637653	1	0	21.0493	2.44869	0.673561	0.103061	0.263101	0.40456
2171	2013	C32	4	0.4	0.881611	1	0	21.0198	2.81729	0.888379	0.118223	0.213765	0.379512
2171	2014	C32	4	0.4	0.164758	1	0	21.4696	4.76064	0.848733	0.140602	0.263537	0.273379
2172	2015	C28	3	0.4	0.171473	1	0	22.025	1.25545	0.408421	0.0766833	0.0972909	0.53877
2172	2016	C28	4	0.2	0.640223	1	0	22.1397	1.25048	0.53361	0.0696342	0.107393	0.472616
2172	2017	C28	4	0.6	0.520648	1	0	22.4286	1.11502	0.579381	0.0543925	0.0903463	0.329519
2176	2013	C38	4	0.8	0.654904	0	0	21.1828	0.582035	1.01061	0.162208	0.137311	0.259163
2176	2014	C38	4	0.6	0.299738	0	0	21.5528	0.409374	4.86831	0.128375	0.11493	0.204244
2176	2015	C38	4	0.4	0.541797	0	0	22.6379	0.19674	0.699385	0.0945356	0.0736225	0.197413
2176	2016	C38	4	0	0.397822	0	0	22.7703	0.41087	0.93982	0.0903472	0.086259	0.187209
2177	2009	C35	4	0.8	0.246896	0	0	20.8378	0.494401	4.51608	0.0565145	0.0872928	0.317728
2177	2012	C35	4	0	0.447542	0	0	21.2829	0.433787	1.84571	0.0783377	0.188463	0.192221
2177	2013	C35	5	0	0.860337	0	0	21.2746	0.486947	3.67031	0.137071	0.147007	0.229571
2178	2013	M	4	0	0	0	0	20.9043	0.764548	1.27303	0.0943183	0.288194	0.107418
2180	2012	C38	4	0	0.160617	0	0	19.8762	0.36551	4.93157	0.188773	0.129719	0.198304
2180	2013	C38	6	0.2	0	0	0	19.8632	0.32127	5.33786	0.211505	0.145364	0.203977
2180	2014	C38	4	0	0	0	0	20.3254	0.875967	7.34473	0.101997	0.0805406	0.0124409
2182	2009	C32	4	0	0.232196	1	0	21.4258	0.787859	0.584982	0.112658	0.208762	0.454387
2182	2010	C32	4	0.6	0.903572	1	0	21.6833	1.22715	0.605933	0.107955	0.23583	0.365804
2182	2011	C32	3	0.8	0.614238	1	0	21.585	1.41964	0.551129	0.145658	0.172791	0.422241
2182	2012	C32	4	0.6	0.530012	1	0	21.7494	1.35434	0.59437	0.150541	0.168686	0.346047
2182	2013	C32	4	0.6	0.575282	1	0	21.736	1.3421	0.58845	0.174091	0.170099	0.435854
2186	2009	H	5	0	0.119264	0	1	20.7948	1.11057	1.10681	0.0272904	0.0392988	0.484735
2186	2010	H	5	0	0.927685	0	1	20.9552	1.14708	0.594274	0.0315291	0.0540932	0.401358
2186	2011	H	5	0.4	0.261943	0	1	20.9644	1.42262	0.852909	0.0215763	0.070907	0.481206
2186	2012	H	5	0.8	1	0	1	21.0334	1.47453	1.08308	0.0263378	0.0636295	0.43369
2186	2013	H	5	0.4	1	0	1	21.0623	1.37489	0.944399	0.0299855	0.0536438	0.392358
2186	2014	H	5	0.4	0.861035	0	1	21.2681	1.18032	2.27363	0.0284651	0.0374524	0.365468
2186	2015	H	4	0.8	0.43897	0	1	21.3439	1.03399	2.31059	0.0254051	0.0399985	0.325957
2186	2016	H	5	0.6	0.420626	0	1	21.4066	0.961908	2.37542	0.0367857	0.0334284	0.247821
2186	2017	H	6	0.8	0.677816	0	1	21.4506	0.918787	2.53763	0.0342798	0.0303599	0.269646
2188	2013	C39	2	0.4	0.939591	0	0	19.6916	0.443248	6.4882	0.0840543	0.100797	0.272936
2188	2022	L	3	0.4	0.950589	0	0	19.3419	1.13116	1.63154	0.186064	0.0009132	0.0092837
2191	2013	C23	3	0.6	0.471179	0	0	22.229	0.484366	0.939136	0.0867622	0.107503	0.192056
2193	2009	C17	4	0.2	0	1	1	21.1805	0.375201	0.97254	0.141244	0.101076	0.339544
2193	2010	C17	2	0.4	0	1	1	21.2861	0.306068	0.81921	0.127297	0.178233	0.321971
2193	2011	C17	2	0.4	0.447113	1	1	21.3213	0.358435	0.717884	0.123671	0.212744	0.3269
2193	2012	C17	2	0.6	0.709053	1	1	21.3092	0.447024	0.563123	0.12414	0.2829	0.303126
2193	2013	C17	3	0.8	0.503736	1	1	21.2902	0.330252	0.601569	0.148304	0.278375	0.27723
2193	2014	C17	3	0.8	0.623246	1	0	21.3473	0.318543	0.690104	0.175771	0.246933	0.246647
2196	2013	C35	3	0.4	0.126444	0	0	20.6214	0.617959	1.41491	0.124824	0.211107	0.30947
2196	2014	C35	4	0.8	0.136963	0	0	20.9635	0.572476	1.14041	0.14619	0.194938	0.220867
2196	2015	C35	5	0.6	0.732954	0	0	21.7388	0.394015	1.70697	0.108378	0.104372	0.116533
2196	2016	C35	5	0.6	0.336038	0	0	21.7894	0.370464	1.54821	0.129978	0.110228	0.125121
2196	2017	C35	4	0.4	0.660396	0	0	21.9149	0.425435	1.3606	0.182216	0.113219	0.143948
2196	2018	C35	4	0.2	0.519428	0	0	21.7773	0.442624	1.19977	0.214727	0.128468	0.187758
2196	2019	C35	3	0.4	0.383507	0	1	21.7779	0.38838	1.3014	0.141422	0.112164	0.184036
2197	2009	C35	4	0.6	0.19235	0	0	20.3933	0.804406	1.36885	0.258464	0.177748	0.0468755
2197	2010	C35	3	0.2	0.3236	0	0	20.6372	0.641141	0.933558	0.188368	0.225927	0.225021
2197	2011	C35	4	0.8	0.41653	0	0	20.7875	0.682999	0.957058	0.224115	0.2477	0.161608
2197	2012	C34	5	0.4	0.366763	0	0	20.8491	0.531605	0.965602	0.249966	0.17871	0.152444
2197	2013	C34	4	0.2	0.549891	0	0	21.2293	0.566057	1.7427	0.202457	0.180525	0.0975542
2200	2014	A	3	0	0.211451	0	1	21.6053	0.369898	0.524065	0.167678	0.491862	0.0529448
2200	2015	A	4	0.2	0	0	1	21.7827	0.318192	0.431922	0.12397	0.529462	0.0427182
2200	2016	A	5	0	0.536758	0	1	21.9578	0.319466	0.401053	0.127493	0.397797	0.0245704
2200	2017	A	4	0	0.425585	0	1	21.9243	0.199799	0.443354	0.146879	0.393206	0.0245885
2200	2018	A	4	0.2	0	0	1	21.993	0.220716	0.417982	0.159822	0.367546	0.0183641
2203	2009	C32	5	0	0.433302	1	0	22.2349	1.54139	0.86762	0.127713	0.19524	0.20023
2203	2010	C32	5	0	0.845838	1	0	22.4147	1.81754	0.697874	0.14833	0.237098	0.17333
2203	2011	C32	4	0.4	0.758534	1	0	22.6603	1.92117	1.00331	0.130486	0.12164	0.15546
2204	2009	C34	3	0.6	0.932602	0	1	21.5831	0.633706	0.771048	0.255707	0.111565	0.443155
2204	2010	C34	4	0.6	0.91077	0	1	21.7799	0.529231	0.865954	0.268576	0.105624	0.328969
2204	2011	C34	4	0	0	0	1	23.8472	0.98453	0.909335	0.346705	0.15871	0.167599
2205	2010	C30	4	0.2	0.502331	0	1	21.1026	0.4564	2.35397	0.226068	0.1216	0.215992
2205	2011	C30	4	0.2	0.35308	0	1	21.1737	0.422508	2.13639	0.291744	0.103946	0.251537
2205	2012	C30	5	0.6	0.287221	0	1	21.1754	0.300805	1.83379	0.262879	0.118908	0.239852
2207	2009	B	5	0.6	0.747549	0	0	20.3399	0.454346	0.989829	0.153597	0.0182125	0.452157
2207	2010	B	2	0.2	0.920544	0	0	20.3179	0.535583	1.72125	0.298175	0.0259948	0.403708
2207	2011	B	3	0.2	1	0	0	20.3032	0.586267	1.37923	0.239886	0.0195256	0.465393
2207	2012	B	3	0.2	0	0	0	20.3313	0.620899	1.06666	0.298443	0.0255177	0.4714
2207	2022	B	4	0.6	0.938583	0	0	19.5424	0.604836	0.839205	0.360016	0.0093948	0.413836
2208	2021	K	5	0	0.327945	0	1	23.8393	0.366693	0.372276	0.0023294	0.719665	0.0047727
2208	2022	K	4	0	0	0	1	24.2333	0.143766	0.530158	0.0082626	0.689669	0.0036789
2211	2013	C26	1	0	0.591524	1	0	21.2756	0.363974	0.596586	0.0732508	0.10528	0.339656
2217	2009	C26	4	0.2	0.880208	1	0	20.8483	0.56136	1.14652	0.0109262	0.0463729	0.18906
2221	2010	F	4	0.2	0	0	0	21.4168	1.31732	0.552172	0.143711	0.303663	0.0975785
2222	2009	C39	5	0	0.85605	0	1	20.2482	0.186586	6.18742	0.0394158	0.0863876	0.307342
2222	2010	C39	3	1	1	0	1	20.3075	0.290252	4.62838	0.0522174	0.0682985	0.307513
2222	2011	C39	5	0	0.718746	0	1	20.3495	0.284981	3.202	0.0554796	0.0887924	0.492965
2225	2017	C30	2	0.2	0.277979	0	0	22.3078	0.589026	1.17505	0.332921	0.235297	0.124596
2225	2018	C30	4	0.4	0	0	0	22.3894	0.759807	1.02234	0.278427	0.245251	0.118962
2225	2019	C30	3	0.2	0.781844	0	0	22.4679	0.751687	1.00302	0.250562	0.214312	0.125861
2226	2012	C26	4	0	0.651744	1	0	21.9634	0.533733	1.55878	0.0574519	0.0277119	0.208033
2226	2013	C26	3	0.8	0.514407	1	0	22.1125	0.518435	1.45198	0.0828579	0.0231149	0.191725
2232	2009	I	5	0	0.22723	0	1	20.532	1.82321	2.31572	0.140974	0.074464	0.149641
2232	2010	I	4	0.2	0.638723	0	1	21.0479	1.39498	1.85796	0.0947835	0.10776	0.179655
2232	2011	I	4	0	0.712509	0	1	21.1744	0.937947	1.56647	0.0827806	0.136769	0.169924
2232	2012	I	3	0.2	0.77396	0	1	21.2097	0.867967	1.40207	0.0918868	0.155054	0.184743
2232	2013	I	4	0	0.678783	0	1	21.2715	0.798693	1.31581	0.134603	0.147227	0.21587
2232	2014	I	3	0.2	0.494999	0	1	21.2259	0.823696	1.68557	0.200128	0.0961236	0.229129
2232	2015	I	1	0	0.708862	0	1	21.2431	0.829471	2.04894	0.145436	0.0556317	0.22489
2232	2018	I	3	0.2	0.852456	0	1	21.4046	0.835619	2.04513	0.231215	0.0837865	0.141896
2232	2022	I	4	0.6	0.728354	0	1	21.523	0.709448	1.90508	0.325919	0.107968	0.0825155
2237	2013	C32	3	0.4	0.964632	1	0	23.1483	1.10339	0.564742	0.009723	0.362725	0.260079
2237	2014	C32	2	0.6	0.906209	1	0	23.1408	1.36632	0.598199	0.0008771	0.341458	0.256485
2237	2015	C32	3	0.6	0.952775	1	0	23.1904	1.22956	0.506161	0.0117512	0.375866	0.259173
2237	2016	C32	1	0.4	0.910487	1	0	23.3099	1.30795	0.435732	0.0011035	0.385705	0.268311
2237	2017	C32	2	0.4	0.78477	1	0	23.2828	1.48946	0.410551	0.0008697	0.373902	0.27687
2237	2018	C32	3	0.2	0.958493	1	0	23.426	1.5225	0.422036	0.0046329	0.35711	0.290122
2237	2019	C32	3	0	0.813981	1	1	23.5046	1.83744	0.313635	0.004681	0.459581	0.279997
2237	2020	C32	3	0.4	0.882102	1	1	23.6074	2.11897	0.376544	0.0026475	0.486706	0.239541
2237	2021	C32	3	0.2	0.849921	1	1	23.6892	2.21892	0.503848	0.0010989	0.452262	0.208402
2237	2022	C32	4	0.4	0.778215	1	1	23.7127	2.54784	0.64307	0.0005565	0.452988	0.194822
2238	2016	I	5	0	0.792878	0	1	22.0536	0.45987	1.88391	0.0113024	0.0046114	0.245577
2238	2017	I	4	0.6	0.886412	0	1	22.0798	0.415102	1.77436	0.0146469	0.0057065	0.270139
2238	2018	I	4	1	0.690948	0	1	22.0852	0.400808	1.82338	0.0158974	0.0077399	0.266721
2238	2019	I	4	0.4	0.589591	0	1	22.0645	0.439634	1.67041	0.0248197	0.0074292	0.267392
2238	2020	I	3	0.8	0.499427	0	1	22.0832	0.45182	0.937861	0.0237574	0.0157492	0.259746
2238	2021	I	5	0.8	0.487913	0	1	22.0344	0.467903	1.03175	0.0364565	0.0108722	0.275944
2238	2022	I	5	0.4	0.761845	0	1	22.1185	0.388554	0.987613	0.0487251	0.0067934	0.255709
2246	2013	C26	4	0.6	0.154355	1	1	21.2413	1.22591	1.25846	0.176316	0.182794	0.287024
2251	2009	F	5	0.6	0	0	0	21.8358	2.00367	0.731878	0.0049149	0.189822	0.301089
2251	2010	F	4	0.4	0.193147	0	0	22.0633	1.97351	0.586849	0.0064785	0.219914	0.307007
2253	2014	I	3	0.2	0.365422	0	0	20.7459	0.220948	1.9433	0.0921428	0.110037	0.236547
2255	2009	C34	4	0.2	0.273372	0	0	21.4119	0.577138	1.19734	0.112444	0.294717	0.11886
2255	2010	C34	4	0.4	0.123706	0	0	21.4932	0.505503	1.24856	0.140479	0.259294	0.127625
2259	2013	C20	3	0.6	0.131142	0	0	21.682	0.28325	0.469126	0.034919	0.16965	0.490472
2259	2014	C20	3	0.2	0.800619	0	0	21.412	0.325163	0.949535	0.058314	0.226779	0.260144
2259	2015	C20	2	0.4	0.162644	0	0	21.8804	0.25402	0.677627	0.0380484	0.135789	0.421891
2259	2016	C20	4	0.6	0	0	0	22.0307	0.452322	1.92321	0.0327411	0.0039107	0.234468
2259	2017	D	4	0.2	0.870377	1	0	21.8009	0.35505	2.12447	0.106512	0.005797	0.278012
2261	2013	I	4	0	0.67092	0	0	20.7648	0.555774	5.12333	0.179683	0.0681905	0.0984704
2261	2014	I	3	0.2	0.575558	0	0	21.0377	0.545509	4.96952	0.125737	0.0428821	0.0685985
2261	2015	I	3	0.4	0	0	0	22.1873	0.270047	2.06883	0.0882833	0.0280301	0.0481002
2261	2016	I	4	0.2	0.561701	0	0	22.1686	0.240117	3.51796	0.0891371	0.0316231	0.0515011
2261	2017	I	4	0.4	0.115779	0	0	22.1976	0.259844	3.81193	0.0998002	0.0383032	0.0485853
2261	2018	I	4	0.4	0.321408	0	0	21.875	0.314657	2.82293	0.1393	0.0664808	0.0562666
2261	2019	I	3	0.2	0.577814	0	0	21.8375	0.399205	3.13361	0.136845	0.0545857	0.0516485
2261	2020	I	3	0.2	0.167698	0	0	21.943	0.462749	1.95311	0.142781	0.080088	0.0427395
2265	2012	C36	3	0.4	0.293628	0	1	20.4171	0.442573	0.917963	0.140263	0.269741	0.343224
2265	2014	C36	3	0.6	0.193827	0	1	20.4738	0.608431	1.06728	0.149505	0.295307	0.301564
2265	2015	C36	3	0.6	0.463809	0	1	20.4626	0.593378	0.888014	0.122142	0.310402	0.334741
2265	2016	C36	3	0.8	0.887729	0	1	20.4861	0.674583	1.13941	0.18279	0.253099	0.289399
2266	2009	C38	5	0.4	0.505757	0	0	21.2196	0.550552	1.4585	0.383814	0.0970632	0.237624
2266	2010	C38	4	0.4	0.446506	0	0	21.4561	0.496244	1.56027	0.406948	0.111144	0.185265
2266	2011	C38	5	0.2	0	0	0	21.4872	0.501254	1.44094	0.345297	0.140343	0.205261
2267	2013	D	3	0	1	1	1	22.8816	0.498964	0.552242	0.0227956	0.005841	0.631913
2267	2014	D	4	0.6	0.905445	1	1	23.0006	0.578304	0.628057	0.0355074	0.0055234	0.674521
2267	2015	D	4	0.4	1	1	1	23.0358	0.683881	0.683629	0.054701	0.0107227	0.648581
2267	2016	D	4	0.8	0.947706	1	1	23.0596	0.703077	0.478859	0.0379178	0.0108227	0.672619
2267	2017	D	4	0.4	1	1	1	23.1005	0.722882	0.455377	0.0549079	0.0104786	0.650029
2267	2018	D	4	0.8	0.92775	1	1	23.1824	0.800421	0.357057	0.0353521	0.0121734	0.629596
2267	2019	D	4	0.4	0.772986	1	1	23.2108	0.807702	0.329924	0.0191391	0.0167935	0.608302
2267	2020	D	4	0.8	0.860874	1	1	23.3125	0.646588	0.394605	0.0419003	0.0151198	0.62698
2267	2021	D	4	0.4	0.591044	1	1	23.2877	0.574834	0.421618	0.030297	0.0166898	0.633046
2267	2022	D	3	0.4	0.23095	1	1	23.2881	0.654501	0.324196	0.0204482	0.014453	0.629061
2268	2009	I	4	0.2	0.310692	0	1	20.0187	0.567463	4.96443	0.222345	0.100211	0.0323951
2268	2010	I	4	0.2	0.414051	0	1	20.3279	0.647608	3.36725	0.191474	0.114184	0.0317737
2268	2011	I	4	0.4	0.779653	0	1	20.4738	0.699924	3.85579	0.238908	0.101507	0.0328343
2268	2012	I	5	0	0.411628	0	1	20.5373	0.39446	3.45331	0.252015	0.0913106	0.136911
2268	2013	I	2	0	0.634906	0	1	20.6115	0.530612	3.45599	0.280594	0.0569738	0.117976
2270	2009	C34	4	0.6	0	0	0	20.4379	0.542721	2.55246	0.104062	0.145274	0.224193
2270	2010	C34	4	0.2	0	0	0	20.5226	0.402082	1.47146	0.0910953	0.183698	0.221814
2270	2011	C34	4	0.6	0	0	0	20.5073	0.444969	1.16309	0.105673	0.178476	0.343394
2270	2012	C34	4	0.4	0	0	0	20.5328	0.375615	1.20431	0.0878212	0.18397	0.351106
2270	2013	C34	4	0.6	0	0	0	20.5148	0.447273	1.57735	0.119504	0.139555	0.373024
2270	2014	C34	3	0.8	0	0	0	20.4587	0.380681	2.06395	0.121273	0.122815	0.373256
2271	2009	C30	4	0.2	0.234808	0	0	20.7346	0.992039	1.12639	0.294727	0.23143	0.164467
2271	2010	C30	3	0.4	0.24449	0	0	21.5106	1.23504	1.29677	0.244497	0.18763	0.094213
2271	2011	C30	4	0	0.631196	0	0	21.5676	1.09358	1.06656	0.310431	0.235893	0.13528
2271	2012	C30	4	1	0.654401	0	0	21.7569	1.15949	0.962848	0.319066	0.184004	0.160123
2271	2013	C30	5	0.8	0.632454	0	0	21.9817	1.23278	1.07435	0.346296	0.139166	0.201896
2272	2014	C34	3	0.4	0.328391	0	0	21.3579	0.437559	1.56701	0.234347	0.139179	0.287011
2276	2012	C38	4	0.4	0.446161	0	0	22.0881	1.22804	1.58769	0.364937	0.100999	0.15121
2278	2010	C35	4	0.2	0	0	0	20.9694	0.350356	6.2546	0.242405	0.135879	0.0943295
2278	2011	C35	4	0.4	0.283019	0	0	21.1229	0.440511	3.16894	0.234405	0.217442	0.119488
2279	2022	I	4	0.4	0.538729	0	0	21.7408	1.07445	1.99343	0.177423	0.0211539	0.069857
2280	2013	I	4	0.4	0.351172	0	0	20.0265	0.407984	4.31505	0.10711	0.0609965	0.133304
2284	2010	C36	3	0.6	0.614913	0	0	21.3267	0.998278	1.41016	0.214521	0.119453	0.226335
2284	2011	C36	3	0.8	0.775014	0	0	21.4712	0.93942	1.05368	0.177179	0.146538	0.259394
2284	2012	C36	3	0.8	0.847572	0	0	21.5358	0.965336	0.971895	0.190634	0.136603	0.259989
2284	2013	C36	4	0.4	0.743784	0	0	21.6837	1.11724	0.865367	0.211631	0.158553	0.260916
2285	2013	K	5	0.2	0.618345	0	0	21.6386	1.06003	2.53605	0.185303	0	0.0965204
2285	2014	K	5	0.2	0.902735	0	0	22.1381	1.00042	1.64963	0.164934	0	0.0515629
2285	2015	K	5	0.2	0.933279	0	0	22.7245	0.818232	1.67575	0.119112	0	0.0245995
2285	2017	K	5	0.2	0.936316	0	0	23.3358	0.766802	1.31467	0.135342	0.0011156	0.0130547
2285	2018	K	5	0.2	0.950259	0	0	23.305	0.561087	1.35852	0.118856	0.0008258	0.0125323
2285	2019	K	5	0.6	0.854783	0	0	23.18	0.534403	1.53516	0.113491	0.0011545	0.0117209
2285	2020	K	4	0.4	1	0	1	23.1112	0.596039	1.46283	0.146317	0.0041134	0.0099021
2286	2010	C14	4	0.6	0.913202	0	0	20.7553	0.680891	1.07202	0.0991553	0.088694	0.486428
2286	2011	C14	5	0.8	0.86883	0	0	20.83	0.886435	0.874655	0.0971887	0.0882797	0.532337
2286	2012	C13	6	1	1	0	0	20.8301	0.878986	1.01784	0.116657	0.0907203	0.542236
2286	2013	C13	5	0.8	1	0	0	21.2393	0.646139	3.334	0.056883	0.0657379	0.360223
2286	2014	C13	6	0.4	0.879687	0	0	21.2914	0.52943	1.87872	0.0507387	0.0739438	0.33079
2286	2015	C13	4	0.4	0.821913	0	0	21.3722	0.650418	1.22419	0.0597743	0.0689485	0.519469
2290	2012	C38	4	0.6	0.755312	0	0	21.0254	0.876723	1.7081	0.138262	0.330012	0.13791
2290	2013	C38	2	0.6	1	0	0	21.0188	0.808193	1.93788	0.175098	0.280878	0.147713
2292	2012	C24	3	1	0	0	0	21.3781	0.73268	3.33144	0.102442	0.163737	0.0385232
2296	2013	C39	4	0	0	0	0	21.317	0.263319	4.66862	0.226955	0.0996317	0.0601312
2296	2014	C39	5	0.2	0.662672	0	0	21.3796	0.281198	4.23747	0.23752	0.0934471	0.046093
2296	2015	C39	6	0.2	0.118555	0	0	21.4855	0.278102	3.36757	0.222144	0.102523	0.0324541
2296	2016	C39	4	0.4	0.244399	0	0	21.5275	0.235091	3.21168	0.208409	0.0788255	0.0228009
2298	2013	C38	4	0	0	0	0	21.5538	0.418528	1.53162	0.299701	0.226385	0.131878
2300	2012	C38	4	0.8	0.182406	0	0	21.6709	1.47849	0.780615	0.251093	0.157625	0.264854
2300	2013	C38	5	0.2	0.369512	0	0	21.681	1.2959	0.745257	0.236279	0.159014	0.322645
2300	2014	C38	3	0.2	0.299521	0	0	21.745	1.24581	0.773753	0.21972	0.124459	0.313433
2300	2015	C38	5	0.2	0.352258	0	0	21.8379	1.23693	0.685827	0.216322	0.147583	0.33961
2300	2016	C38	5	0.4	0.499259	0	0	21.8455	1.13701	0.827609	0.258548	0.106942	0.366596
2302	2010	C30	4	0.4	0.425781	0	1	21.1606	0.911014	2.57661	0.200916	0.0188319	0.344614
2302	2013	C30	4	0	0.50906	0	1	22.9185	1.43173	1.3371	0.334404	0.0286154	0.273574
2302	2014	C30	4	0.8	0	0	1	23.1095	1.02855	1.35169	0.35181	0.0258949	0.234672
2305	2010	K	5	0.2	0	0	0	22.0281	0.221912	1.61111	0.0126945	0.488834	0.001682
2305	2011	K	5	0.2	0	0	0	22.3019	0.238524	1.0976	0.025939	0.517682	0.0010709
2305	2012	K	5	0.4	0	0	0	22.5948	0.389375	1.48991	0.0159358	0.436401	0.000834
2305	2013	K	5	0.2	0	0	0	22.8042	0.228169	1.00089	0.017728	0.678793	0.0007119
2305	2014	K	5	0.4	0	0	0	23.0691	0.286903	0.46168	0.0330505	0.66424	0.0030861
2305	2015	K	5	0.4	0	0	1	23.6722	0.206641	0.941168	0.0139591	0.701249	0.0016403
2305	2016	K	5	0.2	0	0	1	23.7579	0.145389	0.47363	0.0097513	0.781461	0.0292496
2305	2017	K	4	0.2	0	0	1	23.8607	0.144447	0.47299	0.008321	0.725313	0.0298204
2305	2018	K	4	0.4	0.130351	0	1	23.8999	0.171496	0.493673	0.0398241	0.731162	0.0278416
2305	2019	K	4	0.2	0	0	1	24.0116	0.250918	0.400334	0.0294423	0.77313	0.0241684
2305	2020	K	5	0.6	0.201657	0	1	24.1237	0.141786	0.441638	0.0271387	0.662007	0.0179808
2305	2021	K	3	0.8	0.137859	0	1	24.2961	0.0998058	0.34331	0.0044675	0.518493	0.01406
2305	2022	K	4	0.6	0.405348	0	1	24.0945	0.303384	0.305686	0.0078668	0.469786	0.0166449
2306	2016	H	2	0.2	0.665519	0	0	18.5381	0.686854	0.69126	0.123661	0.0076889	0.0598821
2307	2012	E	2	0	0.719612	0	1	22.5861	0.653148	1.00654	0.163642	0.157541	0.101271
2307	2015	E	3	0.4	0.177047	0	1	23.2655	0.449715	0.851455	0.148532	0.221674	0.040455
2307	2016	E	3	0	0	0	1	23.4557	0.464863	0.734258	0.162598	0.25223	0.0329612
2307	2017	E	3	0.2	0.682492	0	1	23.6947	0.562114	0.718671	0.146954	0.194868	0.0278096
2307	2018	E	4	0	0.462	0	1	23.8526	0.483865	0.626657	0.137484	0.135474	0.0284588
2307	2019	E	4	0.2	0.22085	0	1	24.0402	0.441233	0.665631	0.0699738	0.148364	0.038891
2307	2020	E	3	0.8	0	0	1	24.4309	0.347873	0.853272	0.0437976	0.0647209	0.0265074
2307	2021	E	3	0.6	1	0	1	24.5452	0.285027	0.870283	0.0450378	0.0395809	0.0129218
2312	2010	C39	3	0.8	0.841587	0	0	20.6081	0.440918	3.81001	0.218007	0.0445966	0.0548703
2312	2011	C39	5	0.4	0.783344	0	0	20.7656	0.453506	2.40467	0.265605	0.0729064	0.0513469
2312	2012	C39	5	0.4	0.684434	0	0	20.9627	0.568268	2.18518	0.316636	0.0625889	0.0819407
2312	2013	C39	4	0.2	0.0846016	0	0	21.2895	0.592573	1.52471	0.350088	0.0863984	0.159438
2312	2014	C39	4	0.4	0.804415	0	0	21.7737	0.543825	1.67811	0.366353	0.0444287	0.172682
2313	2013	C39	4	0.6	0.969636	0	0	22.0986	0.579665	1.12003	0.327525	0.307394	0.132364
2314	2013	E	4	0.4	0.364369	0	0	22.0993	0.525731	2.01263	0.195473	0.0857128	0.368486
2319	2013	C26	5	0.4	0.814797	1	0	20.7622	0.625937	1.20379	0.214764	0.0878706	0.212399
2320	2015	G	2	1	0.92571	0	1	21.5436	0.305334	7.9377	0.0168339	0.0049256	0.552254
2320	2016	G	3	0.4	0.539544	0	1	21.6807	0.308368	8.22601	0.015235	0.0045844	0.491798
2320	2017	G	3	0.6	0.672341	0	1	22.0856	0.300463	5.70998	0.0106049	0.0037641	0.60383
2320	2018	G	4	0.8	0.724009	0	1	22.0794	0.269601	6.91097	0.0028058	0.0040488	0.604132
2320	2019	G	4	0.8	0.464867	0	1	22.121	0.280106	7.23987	0.0032241	0.0032056	0.547393
2320	2020	G	4	0.6	0.405312	0	1	22.1679	0.258925	8.70762	0.0063478	0.0025478	0.482549
2321	2013	A	3	0.6	0.489446	0	1	22.0061	0.550929	0.683132	0.0477403	0.137152	0.31276
2321	2014	A	3	0.4	0.643929	0	1	22.1763	0.467622	0.678093	0.0343593	0.12273	0.313589
2321	2015	A	3	0.4	0.665206	0	1	22.3254	0.402073	0.767763	0.0282344	0.102866	0.283406
2321	2016	A	3	0.2	0.174891	0	1	22.5485	0.450357	1.00242	0.0475438	0.100176	0.270774
2321	2017	A	3	0.4	0.495866	0	1	22.8105	0.577837	0.944883	0.0562103	0.129233	0.235536
2322	2016	C38	4	0.8	0.298297	0	0	21.9054	0.2107	3.47991	0.103874	0.0591472	0.0804506
2322	2017	C38	4	0.2	0.154267	0	0	21.9743	0.249237	3.23209	0.104435	0.0776851	0.0824158
2322	2020	I	3	0.6	0.581184	0	0	22.0266	0.305934	1.90984	0.0970976	0.0629354	0.116465
2322	2021	I	4	0.4	0.430356	0	0	21.932	0.315414	2.51338	0.110154	0.0585983	0.125997
2322	2022	I	4	0.4	0.124788	0	0	21.9767	0.283104	2.88313	0.123738	0.0532032	0.117359
2323	2014	C35	4	0	0.358989	0	0	20.6988	0.396282	5.41088	0.400829	0.0496789	0.251985
2327	2013	C17	4	1	1	1	0	21.5914	0.836423	1.96693	0.0289209	0.240683	0.187776
2338	2013	C40	3	0.2	0.81661	0	1	20.6719	0.334396	4.34103	0.169549	0.174722	0.236687
2338	2014	C40	4	0	0.0900229	0	1	20.6867	0.406171	5.46975	0.211519	0.206098	0.225383
2338	2015	C40	2	0.2	0.0917188	0	1	20.7108	0.353271	5.04292	0.151871	0.21758	0.207329
2339	2016	C38	5	0	0.48641	0	0	21.795	0.540072	1.90605	0.404478	0.111758	0.0953679
2339	2017	C38	4	0.2	0.598562	0	0	22.0046	0.496327	2.1302	0.378769	0.108347	0.0739593
2339	2018	C38	5	0.4	0	0	0	22.0454	0.533623	1.67924	0.383819	0.111158	0.0682205
2339	2021	C38	5	0.4	0.303461	0		22.0532	0.540541	1.55671	0.308086	0.170397	0.0689127
2339	2022	C38	4	0.4	0.810423	0		22.0771	0.574724	1.56811	0.338879	0.150033	0.0770333
2342	2010	C41	4	0.8	0.201179	0	0	21.899	0.520972	1.65387	0.109896	0.122329	0.324469
2342	2011	C41	4	0.8	0	0	0	22.0243	0.44213	1.07932	0.111257	0.143347	0.353825
2342	2012	C33	4	0.8	0.181787	0	0	22.1405	0.423999	1.14814	0.149495	0.159633	0.383757
2342	2013	C33	4	0.4	0.200838	0	0	22.1937	0.400509	0.822345	0.16125	0.166528	0.344741
2342	2014	C33	4	0.4	0.440408	0	0	22.1198	0.370258	1.04981	0.175188	0.153291	0.370379
2344	2010	S	4	0	0	0	1	22.1892	0.326545	0.814337	0.0148287	0.183353	0.0630171
2344	2011	F	4	0.4	0	0	1	22.3116	0.4024	0.645366	0.0156265	0.292314	0.0514527
2344	2012	L	4	0.4	0	0	1	22.5501	0.407112	0.57654	0.0150631	0.137124	0.0707146
2344	2013	L	4	0.4	0	0	1	22.741	0.426103	0.635964	0.0201158	0.224126	0.0522896
2344	2014	L	4	0.2	0	0	1	22.8845	0.299608	0.663013	0.0241752	0.136235	0.0730463
2344	2015	L	5	0.4	0	0	1	23.0537	0.193706	0.360294	0.015117	0.164174	0.0377892
2344	2016	L	3	0.6	0.312784	0	1	23.2974	0.185367	0.750634	0.0117015	0.07769	0.0289924
2344	2017	L	4	0.6	0	0	1	23.0839	0.157633	0.576344	0.0015235	0.0515881	0.0356541
2344	2018	L	4	0.4	0.330222	0	1	23.1239	0.157451	0.454504	0.0013644	0.108154	0.0377769
2344	2019	L	3	0.4	0	0	1	23.0869	0.130443	0.478903	0.0003947	0.127887	0.0380452
2344	2020	L	3	0.8	0	0	1	23.1258	0.131464	0.75001	0.0002877	0.068488	0.0338185
2344	2021	L	4	0.6	0	0	1	23.2006	0.124971	0.955015	0.0100138	0.058756	0.029201
2344	2022	L	5	0.2	0	0	1	23.3477	0.101968	0.852473	0.0021014	0.0693877	0.0238421
2346	2021	C38	4	0.6	0.778968	0	0	22.3292	0.179321	0.978279	0.0911847	0.0234213	0.0597272
2346	2022	C38	4	0.6	0.419742	0	0	22.1305	0.160055	0.712485	0.121414	0.052831	0.0501151
2348	2013	C24	5	0.6	0.400625	0	0	20.8794	0.36065	90.5148	0.118499	0.0885693	0.0978458
2348	2014	C24	4	0.2	0.600161	0	0	20.8996	0.353149	62.7875	0.110789	0.0813015	0.0879287
2348	2015	C24	5	0.4	0.659428	0	0	20.9398	0.340451	32.745	0.140087	0.0482184	0.0813552
2350	2010	C38	4	0.2	0	0	0	20.8443	0.68458	4.11867	0.184643	0.112775	0.0461113
2350	2011	C38	5	0.2	0.339315	0	0	21.0486	0.733918	2.54393	0.197985	0.143713	0.0884005
2350	2012	C38	4	0	0	0	0	21.1212	0.782468	2.28076	0.238221	0.129905	0.120933
2354	2013	C20	4	0.4	0.172393	0	0	20.6923	0.430778	0.448844	0.119264	0.251924	0.364598
2354	2014	C20	5	0	0	0	0	20.4278	0.554999	6.16359	0.116112	0	0.0118921
2354	2015	I	3	0.2	0.644001	0	0	22.7119	0.233751	1.40126	0.056985	0	0.0015729
2357	2013	G	1	0.2	0	0	0	20.8068	0.352611	1.13924	0.0039992	0	0.344096
2357	2014	G	2	0.6	0.651714	0	0	20.9181	0.339925	1.06625	0.0038452	5e-05	0.318249
2357	2015	G	2	0.2	0	0	0	21.7719	0.634814	0.382781	0.0234911	0.0040072	0.302728
2357	2016	G	3	0.6	0	0	0	21.7936	0.412614	0.228025	0.0241058	0.0016484	0.305093
2357	2017	G	3	0.4	0.576505	0	0	21.7217	0.381932	0.251841	0.0307824	0.000624	0.267732
2357	2018	G	1	0.6	0.481537	0	0	21.6833	0.360498	0.296661	0.0287922	0.00035	0.250678
2357	2019	G	1	0.6	0.560936	0	0	21.6699	0.341346	0.290462	0.0249498	0.0004533	0.234576
2357	2020	G	1	0.6	0.693169	0	0	21.6735	0.243599	0.323744	0.0305464	0.0003886	0.22481
2357	2021	G	1	0.6	0.299366	0	0	21.6806	0.268426	0.301636	0.0288122	0.0005989	0.236467
2360	2011	C26	5	0	0.560821	1	0	20.3401	0.802337	6.14884	0.0369303	0.0961656	0.297232
2360	2012	C26	6	0	0.763456	1	0	20.6416	0.70427	1.45108	0.0399534	0.082565	0.291058
2360	2013	C26	5	0.8	0.785399	1	0	20.9415	0.763902	1.92587	0.0443159	0.0663796	0.227662
2360	2014	C26	5	0.4	0.131432	1	0	21.0353	0.687197	2.07549	0.0432796	0.0606168	0.19729
2360	2015	C26	5	0.8	0.802025	1	0	20.9874	0.505576	2.72674	0.0545311	0.049008	0.212285
2360	2016	C26	5	0.2	0.515075	1	0	21.0816	0.473067	2.47452	0.0469914	0.0381237	0.178354
2360	2017	C26	5	0.2	0.330571	1	0	21.1229	0.485745	1.91411	0.0484822	0.0341007	0.258638
2360	2018	C26	4	0.8	0.711913	1	0	20.9949	0.639649	2.914	0.0619245	0.0428346	0.305245
2360	2019	C26	5	0.8	0.592597	1	0	21.1269	0.600079	3.14271	0.0734721	0.0437724	0.262294
2360	2020	C26	4	0.8	0.872498	1	0	21.274	0.595677	4.14455	0.0910441	0.0267367	0.219865
2360	2021	C26	3	1	0.56603	1	0	21.4799	0.441103	2.37516	0.0711025	0.0244565	0.168093
2360	2022	C26	4	1	0.879906	1	0	21.8224	0.424774	0.874652	0.056246	0.0183651	0.111842
2373	2013	I	2	0.6	0.210765	0	0	20.5343	0.372269	0.888799	0.10925	0.290971	0.30804
2373	2014	I	2	0	0	0	0	21.5106	0.899558	0.970821	0.218553	0.25563	0.103427
2373	2015	I	4	0.2	0	0	0	22.1916	0.471706	2.71327	0.160845	0.0962458	0.0149996
2373	2016	I	4	0	0	0	0	22.5322	0.448956	1.69003	0.141446	0.18398	0.0165986
2373	2017	I	3	0	0	0	0	22.6017	0.396029	1.594	0.172391	0.167927	0.0207021
2374	2011	C33	2	1	0.863603	0	0	20.5324	0.780092	0.874246	0.0743322	0.178168	0.446931
2374	2012	C33	3	0	0.640829	0	0	20.9002	0.611358	1.37001	0.071486	0.136909	0.366579
2374	2013	C33	4	0	0.550015	0	0	20.9604	0.536841	0.864308	0.0856902	0.14661	0.520307
2377	2013	C25	4	0.4	0.182447	1	0	21.2465	0.721881	1.49451	0.265156	0.16635	0.0768388
2377	2014	C25	4	0.4	0.056939	1	0	21.5638	0.965886	1.28414	0.300982	0.0561059	0.0665232
2377	2015	C25	3	0.6	0	1	0	21.3245	0.688079	1.64408	0.290358	0.0442496	0.0781645
2377	2016	C25	4	0.2	0	1	0	21.1322	0.375418	2.40671	0.214034	0.0393623	0.0830291
2381	2013	C29	5	0.6	0.824042	1	0	21.0537	0.836767	2.86462	0.219636	0.112129	0.225564
2381	2014	C29	6	0.6	0	1	0	21.1359	0.759461	2.58682	0.218188	0.120771	0.293063
2381	2015	C29	5	0.8	0.692928	1	0	21.1451	0.628769	2.70106	0.227551	0.105452	0.264667
2381	2016	C29	5	0.6	0	1	0	21.6096	0.542613	1.98866	0.249533	0.159922	0.21337
2381	2017	C29	5	0.6	0.335159	1	0	21.4529	0.505654	3.30199	0.182392	0.121393	0.16889
2382	2013	C29	5	0	0.182292	1	0	21.3808	0.747005	0.73055	0.107992	0.112031	0.467002
2388	2012	C39	1	0	0.773495	0	0	20.2458	0.681099	11.2547	0.179873	0.105943	0.0567959
2388	2013	C39	2	0.2	0.840349	0	0	20.2165	0.68657	13.5662	0.178756	0.12379	0.044913
2388	2016	C39	2	0.2	0.068906	0	0	20.9542	0.766448	1.03203	0.380934	0.108179	0.0652495
2388	2017	C39	3	0.2	0.967389	0	0	21.3038	0.533439	2.62083	0.24877	0.0452252	0.0399435
2388	2018	C39	3	0	0.943966	0	0	21.4027	0.445588	1.91225	0.373155	0.114737	0.134448
2390	2013	C27	3	0.4	1	1	0	21.1198	0.403714	1.70472	0.125955	0.219634	0.191683
2390	2014	C27	3	0.2	0.0585822	1	0	22.3764	0.738066	1.0263	0.202571	0.104262	0.138187
2390	2015	C27	3	0.8	0.240447	1	0	22.5958	0.712771	0.851701	0.226073	0.0945221	0.209705
2390	2016	C27	4	0.6	0.92554	1	0	23.1025	0.596121	1.14314	0.204051	0.0689475	0.138715
2390	2017	C27	3	0.6	1	1	0	23.2044	0.527643	1.15668	0.201306	0.0585558	0.174742
2400	2013	L	4	0.8	0.919865	0	1	21.8516	1.95086	2.07932	0.257315	0.0005244	0.0109872
2400	2014	L	3	0.6	0.524832	0	1	22.3039	1.59468	1.73247	0.329734	0.0001964	0.0060772
2400	2015	L	3	0.2	0.724428	0	1	22.7748	1.5238	1.29956	0.289722	0.0001524	0.0041334
2400	2016	L	5	0.4	0.438848	0	1	23.0711	1.19664	1.79821	0.258855	0.0002044	0.002742
2400	2017	L	4	0.4	0.944452	0	1	23.029	1.10229	1.53638	0.231984	0.0001882	0.0618608
2400	2018	L	3	0.8	0.691656	0	1	22.9456	1.25804	1.62743	0.270253	0.000172	0.075985
2400	2019	L	2	0.2	1	0	1	22.8935	1.28253	1.72711	0.287501	1.53e-07	0.077791
2400	2020	L	3	0.6	0.47963	0	1	22.8194	1.57338	1.62929	0.387324	0.0001069	0.0816973
2400	2021	L	4	0.8	0.576728	0	1	22.7928	1.61975	1.70531	0.371439	0.0005459	0.084491
2404	2013	C18	4	0.4	0.92102	1	0	21.2706	1.08914	1.42253	0.132327	0.278734	0.200316
2404	2014	C18	3	0.4	0.904779	1	0	21.4091	1.08039	1.06857	0.162319	0.193848	0.196851
2404	2015	C18	3	0.4	0.790463	1	0	21.46	0.988393	1.02457	0.135081	0.20713	0.169073
2405	2011	I	5	0.2	0.244067	0	1	21.6969	0.35133	9.04495	0.0226868	0.0005593	0.0302045
2412	2013	C27	3	1	0.20754	1	0	21.0025	0.494869	3.32959	0.0644581	0.0663842	0.287939
2412	2016	C27	3	0.8	0.415964	1	0	21.2387	0.522778	1.01416	0.095959	0.0473316	0.263691
2412	2017	C27	1	0.6	0.762543	1	0	21.2541	0.491844	0.855212	0.0937267	0.0600073	0.25829
2413	2012	C38	3	0.6	0.801288	0	0	21.112	0.882821	1.81302	0.175497	0.197925	0.394553
2413	2013	C38	3	0.6	0.856091	0	0	21.3064	1.13522	1.32629	0.219212	0.177218	0.290506
2416	2011	F	4	0.8	0.727121	0	0	22.5862	2.35931	2.11974	0.179786	0.34588	0.0046697
2416	2012	F	4	0.6	0.417441	0	0	22.7323	2.81754	1.39148	0.123453	0.314447	0.0057944
2416	2013	F	3	0.6	0.24288	0	0	23.2021	4.15219	1.02717	0.108134	0.364445	0.0031928
2416	2014	F	3	0	0	0	0	22.9123	4.63414	1.33503	0.146502	0.254095	0.0043261
2418	2013	C34	2	1	0.803283	0	0	21.5436	0.66934	0.875514	0.140147	0.123461	0.449665
2421	2011	I	5	0.6	0.355803	0	0	20.5357	0.611177	2.40002	0.217731	0.133544	0.0758372
2421	2012	I	4	0.2	0	0	0	20.9211	0.80486	1.64213	0.313781	0.0989136	0.0651639
2421	2013	I	5	0.4	0	0	0	21.1089	0.752503	1.52388	0.356532	0.127775	0.0615717
2421	2014	I	4	0.2	0	0	0	21.6789	0.620518	2.38702	0.243338	0.0975102	0.0358277
2421	2015	I	4	0	0	0	0	22.3009	0.459786	1.33168	0.253834	0.0608017	0.0279497
2421	2016	I	5	0.4	0.543226	0	0	22.2982	0.507953	1.61572	0.31813	0.0635163	0.0347664
2421	2017	I	4	0	0	0	0	22.4202	0.5001	1.70739	0.322257	0.0524696	0.0305319
2421	2018	I	4	0.2	0	0	0	22.635	0.413576	1.69073	0.316183	0.0490842	0.0239918
2422	2014	C27	2	0.8	0.6411	1	0	23.7774	0.409884	1.17277	0.123716	0.0977928	0.281126
2422	2015	C27	3	0.6	1	1	0	23.8405	0.354602	0.902019	0.118295	0.0977414	0.267416
2422	2016	C27	2	0.6	0.825435	1	0	23.8764	0.372487	0.648568	0.152017	0.0911222	0.409475
2422	2017	C27	2	0.6	0.796744	1	0	24.0551	0.444957	0.766763	0.173719	0.0893408	0.395352
2422	2018	C27	5	0.4	0.614831	1	0	24.1029	0.570255	0.930264	0.193415	0.101272	0.3835
2423	2011	C35	4	0.4	0.222444	0	1	21.7262	0.645811	1.26668	0.0931078	0.161281	0.347842
2423	2012	C35	5	0.4	0.724226	0	1	21.7811	0.661527	1.20016	0.0984926	0.13549	0.330173
2423	2013	C35	5	0.6	0.119979	0	1	21.8123	0.44977	1.02062	0.0991324	0.12653	0.306684
2423	2014	C35	5	0.4	0.299884	0	1	21.9882	0.3741	0.905526	0.113759	0.112313	0.29872
2423	2015	C35	2	0.6	0.410745	0	1	21.9714	0.27167	0.703715	0.120573	0.0995275	0.352534
2423	2017	C35	3	0.2	0.4596	0	1	21.9546	0.270289	0.547029	0.0853612	0.0993661	0.579561
2423	2018	C35	3	0.4	0.325431	0	1	21.8971	0.307969	0.392577	0.0826938	0.133429	0.597419
2425	2011	C18	4	0.2	0.799159	1	0	20.8499	0.399832	2.90307	0.0689202	0.288179	0.214684
2425	2012	C18	5	0.2	0.656347	1	0	20.9341	0.448707	1.96989	0.0897683	0.308006	0.284956
2425	2016	C18	3	0.2	0	1	0	22.1604	0.151182	1.06017	0.0448163	0.0572018	0.0040299
2425	2017	I	5	0	0.14368	0	0	22.2365	0.160879	1.54648	0.0881332	0.0272357	0.0017929
2425	2018	I	4	0.2	0.38474	0	0	22.2893	0.159636	1.47082	0.103732	0.015749	0.0015423
2426	2011	C39	3	0.4	0.198659	0	0	21.3589	0.852613	2.01769	0.244207	0.129789	0.199733
2426	2012	C39	3	0.4	0.517698	0	0	21.4369	0.875287	1.58221	0.224787	0.150406	0.228885
2426	2013	C39	2	0	0.52504	0	0	21.6359	0.93617	1.22047	0.219168	0.140073	0.228081
2433	2011	C27	4	0	0.980907	1	0	21.0554	0.349746	1.21878	0.078171	0.228703	0.154325
2433	2012	C27	4	0.2	0.864721	1	0	21.5014	0.290028	4.87825	0.0710337	0.158898	0.267364
2433	2013	C27	4	0.2	0.803775	1	0	21.6616	0.331779	1.58732	0.0974624	0.227026	0.298815
2433	2014	C27	4	0.2	0.555191	1	0	22.2259	0.348312	2.34875	0.0527773	0.322308	0.161563
2433	2015	C27	4	0.2	0.531094	1	0	22.4929	0.457751	0.607293	0.0424764	0.529782	0.131574
2433	2016	C27	4	0.8	0.374122	1	0	22.6518	0.482497	1.09081	0.0672143	0.421705	0.244845
2433	2017	C27	4	0.4	0.608974	1	0	22.8219	0.430877	0.68301	0.0711886	0.367451	0.232296
2433	2018	C27	4	0.4	0.354394	1	0	22.8837	0.393973	0.899375	0.0586537	0.288125	0.25773
2433	2019	C27	4	0.8	0	1	0	22.8986	0.459169	0.652802	0.0789709	0.319515	0.251252
2433	2020	C27	4	0.6	0.130777	1	0	22.929	0.40062	0.394898	0.0599168	0.359364	0.249727
2433	2021	C27	3	0.4	0.262247	1	0	22.7552	0.271061	0.754065	0.0540852	0.387836	0.288623
2434	2013	C36	5	0.8	0.792096	0	0	21.9527	0.449225	1.15786	0.0662187	0.121071	0.184795
2434	2014	C36	5	0.6	0.843751	0	0	22.1249	0.36947	2.76799	0.0750577	0.0832708	0.143401
2435	2014	C35	3	1	1	0	0	21.0379	0.94615	1.07694	0.0757636	0.178427	0.302433
2435	2015	C35	4	0.6	1	0	0	21.0757	0.762598	1.10824	0.0909123	0.138765	0.274528
2435	2016	C35	3	0.4	0.436911	0	0	22.4959	0.578728	2.78078	0.0320057	0.073046	0.148248
2441	2011	F	5	0.2	0.713155	0	0	21.6859	2.08455	2.16371	0.178833	0.240213	0.0608622
2441	2012	F	5	0	0.843073	0	0	21.8422	2.05801	1.95539	0.220545	0.205501	0.0767315
2441	2013	F	5	1	0.773533	0	0	21.984	1.99718	1.65903	0.227757	0.20784	0.0682307
2441	2014	F	4	1	0.214977	0	0	22.0563	1.96236	1.64691	0.247192	0.208774	0.0721135
2441	2015	F	5	1	0.688414	0	0	22.0667	1.75787	1.62009	0.24392	0.202369	0.0695262
2441	2016	F	4	0.8	0.654938	0	0	22.2477	1.61444	2.87384	0.210574	0.134522	0.0658394
2441	2017	F	5	1	0.467414	0	0	22.3723	1.55218	2.33587	0.182858	0.128715	0.0802013
2441	2018	F	4	1	0.770724	0	0	22.3963	1.62481	2.25251	0.185253	0.160733	0.0879915
2441	2019	F	4	1	0.579266	0	0	22.4032	1.85631	2.28982	0.195888	0.174401	0.120118
2441	2020	F	4	0.8	0.486845	0	0	22.5571	1.8483	1.88684	0.166798	0.172245	0.111125
2441	2021	F	4	0.4	0.261606	0	0	22.6268	1.93697	1.89074	0.172243	0.194076	0.110165
2441	2022	F	4	0.4	0.264158	0	0	22.6902	1.7503	1.80229	0.166646	0.196327	0.103242
2442	2013	C26	5	0.4	0.564683	1	0	21.8644	0.814267	0.705772	0.137184	0.122741	0.358044
2444	2013	C33	5	0.8	0.244683	0	0	22.2521	0.630669	3.01922	0.171693	0.0346454	0.0557263
2444	2014	C33	5	1	0.259956	0	0	22.4147	0.570937	2.30119	0.112051	0.0361271	0.111163
2444	2015	C33	5	0.8	0.174764	0	0	22.4327	0.580028	2.33133	0.10837	0.0467676	0.12915
2444	2016	C33	5	0.8	1	0	0	22.6823	0.571115	3.11679	0.110297	0.0671308	0.101397
2444	2017	C33	5	0.8	1	0	0	22.7929	0.570195	3.18202	0.128286	0.0937558	0.102516
2444	2018	C33	5	0.8	0.627829	0	0	22.9513	0.68995	2.5884	0.123491	0.105812	0.105235
2444	2019	C33	5	0	0.607122	0	0	23.1331	0.649113	1.57015	0.0994595	0.107243	0.0950779
2449	2013	C39	3	0.8	0.143653	0	0	21.9473	0.348643	6.26549	0.077119	0.0773697	0.171023
2452	2013	C38	4	0.8	0.460485	0	0	20.9947	0.384956	3.8513	0.216552	0.198275	0.151775
2452	2017	C38	3	0	0.185288	0	0	21.7838	0.493685	1.14271	0.203346	0.284593	0.117149
2452	2018	C38	5	0.2	0	0	0	21.6141	0.395597	1.12174	0.247168	0.180284	0.222189
2452	2019	C38	2	0.4	0.216742	0	0	21.8043	0.430507	1.01759	0.260169	0.137723	0.163772
2453	2013	C26	3	1	0.287813	1	0	21.3128	0.733028	1.31724	0.131321	0.106324	0.29277
2456	2011	C39	4	0.6	0.262917	0	0	21.5907	0.667438	0.943225	0.165781	0.163256	0.297331
2457	2011	C30	5	0.4	0.234181	0	0	21.3507	0.539095	3.93369	0.25446	0.177455	0.111475
2457	2012	C30	5	0.6	0.525532	0	0	21.3862	0.406417	4.13016	0.271955	0.137306	0.113557
2457	2015	C30	4	0	0.394661	0	0	21.629	0.345928	1.4774	0.206549	0.177378	0.146478
2457	2016	C30	3	0.4	0	0	0	21.7927	0.293038	1.2195	0.136495	0.165474	0.152906
2457	2017	C30	3	0.6	0	0	0	21.7531	0.414954	1.3332	0.151735	0.192145	0.148131
2458	2022	A	4	0.6	0.848839	0	0	22.504	0.363886	0.229377	0.0097477	0.0578326	0.556251
2459	2013	C35	3	0.4	0	0	0	21.2077	0.334097	0.406681	0.189089	0.320057	0.277643
2459	2016	C35	4	0.2	0.446109	0	0	21.0175	0.239532	7.73394	0.185285	0.0953489	0.256795
2459	2017	C35	4	0.6	0	0	0	21.0819	0.257368	4.91237	0.21683	0.111798	0.246531
2459	2018	C35	3	0.6	0.260699	0	0	21.1188	0.242424	3.05049	0.233928	0.104383	0.230045
2468	2017	G	4	0.6	1	0	0	22.899	1.5092	2.90073	0.0806115	0.0036558	0.146959
2469	2011	L	5	0.2	0.299054	0	0	20.6426	0.299219	4.36952	0.178099	0.0433955	0.147357
2469	2012	M	6	0	0.616829	0	0	20.775	0.460366	4.31855	0.23537	0.0425377	0.130727
2469	2013	M	6	0.4	0.920488	0	0	20.8994	0.522238	4.8434	0.230765	0.0668556	0.114813
2469	2014	M	5	0	0.740331	0	0	21.1569	0.563172	3.40741	0.457852	0.0388291	0.0859417
2469	2015	M	5	0.2	0.368314	0	0	21.1762	0.402155	4.53175	0.276683	0.0795913	0.0816781
2469	2016	M	4	0.2	0.713239	0	0	21.1461	0.2263	4.85429	0.261541	0.0451781	0.0806084
2469	2017	M	4	0.2	0.459743	0	0	21.239	0.471104	3.47218	0.307174	0.0649497	0.082579
2469	2018	M	6	0.2	0.200526	0	0	21.2506	0.310671	3.60395	0.242529	0.0622716	0.0788962
2469	2019	M	5	0.4	0.258778	0	0	21.2268	0.376835	4.19494	0.251758	0.0595866	0.0826644
2469	2020	E	5	0.4	0.613745	0	0	21.8235	0.290153	4.02703	0.117598	0.0480877	0.129972
2469	2021	C26	6	0.6	0.5641	1	0	21.9071	0.83915	4.24358	0.120421	0.042749	0.145058
2469	2022	C26	4	0.2	0.652268	1	0	21.931	0.789341	4.26316	0.0719633	0.0533663	0.125152
2471	2013	C38	5	0.4	0	0	0	22.378	0.87564	1.08641	0.395224	0.152957	0.112264
2471	2014	C38	5	0.4	0.17886	0	0	22.5293	0.85983	1.14461	0.368936	0.191061	0.112342
2471	2015	C38	5	0.6	0.706911	0	0	22.8539	0.712139	0.90587	0.348545	0.213621	0.140684
2471	2016	C38	5	0.8	0.207855	0	0	22.8647	0.734361	0.921033	0.354748	0.204541	0.139676
2471	2017	C38	6	0.4	0.33268	0	0	22.9384	0.839032	0.884407	0.384485	0.208476	0.122614
2471	2018	C38	5	0	0.35053	0	0	22.8229	0.881227	0.858885	0.39333	0.176704	0.12146
2471	2019	C38	4	0.6	0.804531	0	0	22.5788	1.01397	0.926048	0.391855	0.151551	0.114161
2471	2020	C38	3	0.2	0.33439	0	0	22.4266	0.914418	1.0186	0.420837	0.110604	0.0975077
2471	2021	C38	3	0.8	0.547759	0	0	22.4637	1.05074	0.966104	0.514711	0.0974889	0.0892893
[truncated: 1,531 more rows]
